# Supplementary material for: 4,4′-Bipyridine-1,1′-diium bis­(1,3-benzo­thia­zole-2-thiol­ate)
Source: Acta Crystallogr Sect E Struct Rep Online. 2012 Nov 24;68(Pt 12):o3450. doi: 10.1107/S1600536812047058 (PMC3589027; doi:10.1107/S1600536812047058)
Supplement: Supplementary file 1 [file e-68-o3450-sup1.cif]

##############################################################################
#                                                                            #
# This CIF contains the data in a paper accepted for publication in          #
# Acta Crystallographica Section E. It conforms to the requirements of       #
# Notes for Authors for Acta Crystallographica Section E, and has been       #
# peer reviewed under the auspices of the IUCr Commission on Journals.       #
#                                                                            #
# Full details of the Crystallographic Information File format               #
# are given in the paper "The Crystallographic Information File (CIF):       #
# a New Standard Archive File for Crystallography" by S. R. Hall, F. H.      #
# Allen and I. D. Brown [Acta Cryst. (1991), A47, 655-685].                  #
#                                                                            #
# The current version of the core CIF dictionary is obtainable from          #
# ftp://ftp.iucr.org/pub/cif_core.dic.                                       #
#                                                                            #
# Software is freely available for graphical display of the structure(s)     #
# in this CIF. For information consult the CIF software page                 #
# http://www.iucr.org/resources/cif/software.                                #
#                                                                            #
# This file may be used for bona fide research purposes within the           #
# scientific community so long as proper attribution is given to the journal # 
# article from which it was obtained.                                        #
#                                                                            #
##############################################################################
data_global
_audit_creation_method     SHELXL-97
_journal_date_recd_electronic     2012-09-02
_journal_date_accepted     2012-11-15
_journal_name_full     'Acta Crystallographica, Section E'
_journal_year     2012
_journal_volume     68
_journal_issue     12
_journal_page_first     o3450
_journal_page_last     o3450
_journal_paper_category     QO
_journal_paper_doi     10.1107/S1600536812047058
_journal_coeditor_code     JJ2151
_publ_contact_author_name     'Dr. Jin Qiong-Hua'
_publ_contact_author_address
;
    Department of Chemistry
    Capital Normal  University
    Beijing 100048
    People's Republic of China
;
_publ_contact_author_email     'jinqh204@163.com'
_publ_contact_author_fax     '861068902320'
_publ_contact_author_phone     '861068903033'
_publ_section_title
;
4,4'-Bipyridine-1,1'-diium bis(1,3-benzothiazole-2-thiolate)
;
loop_
    _publ_author_name
    _publ_author_address
    'Yu-Han Jiang'
;
Department of Chemistry
Capital Normal University
Beijing 100048
People's Republic of China
;
    'Qi-Ming Qiu '
;
Department of Chemistry
Capital Normal University
Beijing 100048
People's Republic of China
;
    'Min Liu'
;
The College of Materials Science and Engineering
Beijing University of Technology
Beijing 100022
People's Republic of China
;
    'Qiong-Hua Jin'
;
Department of Chemistry
Capital Normal  University
Beijing 100048
People's Republic of China
;
    'Cun-Lin Zhang'
;
Key Laboratory of Terahertz Optoelectronics
Ministry of Education
Department of Physics
Capital Normal  University
Beijing 100048
People's Republic of China
;
data_I
_audit_creation_method     SHELXL-97
_chemical_name_systematic
;
4,4'-Bipyridine-1,1'-diium; bis(1,3-benzothiazole-2-thiolate)
;
_chemical_name_common     ?
_chemical_formula_moiety     'C10 H10 N2 2+, 2(C7 H4 N S2 -)'
_chemical_formula_sum     'C24 H18 N4 S4'
_chemical_formula_iupac     'C10 H10 N2 2+, 2C7 H4 N S2 -'
_chemical_formula_weight     490.66
_chemical_melting_point     ?
_symmetry_cell_setting     monoclinic
_symmetry_space_group_name_H-M     'P 21/c'
_symmetry_space_group_name_Hall     '-P 2ybc'
loop_
    _symmetry_equiv_pos_as_xyz
    'x, y, z'
    '-x, y+1/2, -z+1/2'
    '-x, -y, -z'
    'x, -y-1/2, z-1/2'
_cell_length_a     14.3909(13)
_cell_length_b     5.6670(4)
_cell_length_c     15.5471(14)
_cell_angle_alpha     90.00
_cell_angle_beta     109.023(2)
_cell_angle_gamma     90.00
_cell_volume     1198.67(17)
_cell_formula_units_Z     2
_cell_measurement_reflns_used     1198
_cell_measurement_theta_min     2.687
_cell_measurement_theta_max     20.72
_cell_measurement_temperature     298(2)
_exptl_crystal_description     block
_exptl_crystal_colour     colorless
_exptl_crystal_size_max     0.32
_exptl_crystal_size_mid     0.30
_exptl_crystal_size_min     0.26
_exptl_crystal_density_diffrn     1.359
_exptl_crystal_density_meas     ?
_exptl_crystal_density_method     'not measured'
_exptl_crystal_F_000     508
_exptl_absorpt_coefficient_mu     0.416
_exptl_absorpt_correction_type     multi-scan
_exptl_absorpt_process_details     '(SADABS; Bruker, 2007)'
_exptl_absorpt_correction_T_min     0.8784
_exptl_absorpt_correction_T_max     0.8995
_exptl_special_details
;
;
_diffrn_ambient_temperature     298(2)
_diffrn_radiation_type     MoK\a
_diffrn_radiation_wavelength     0.71073
_diffrn_radiation_source     'fine-focus sealed tube'
_diffrn_radiation_monochromator     graphite
_diffrn_measurement_device_type     'Bruker SMART CCD area-detector'
_diffrn_measurement_method     'phi and omega scans'
_diffrn_detector_area_resol_mean     ?
_diffrn_reflns_number     5663
_diffrn_reflns_av_R_equivalents     0.0554
_diffrn_reflns_av_sigmaI/netI     0.0674
_diffrn_reflns_theta_min     2.69
_diffrn_reflns_theta_max     25.01
_diffrn_reflns_theta_full     25.01
_diffrn_measured_fraction_theta_max     0.998
_diffrn_measured_fraction_theta_full     0.998
_diffrn_reflns_limit_h_min     -17
_diffrn_reflns_limit_h_max     11
_diffrn_reflns_limit_k_min     -6
_diffrn_reflns_limit_k_max     6
_diffrn_reflns_limit_l_min     -18
_diffrn_reflns_limit_l_max     18
_diffrn_standards_number     0
_diffrn_standards_interval_count     ?
_diffrn_standards_interval_time     ?
_diffrn_standards_decay_%     ?
_refine_special_details
;
Refinement of <i>F</i>^2^ against ALL reflections. The weighted <i>R</i>-factor
<i>wR</i> and goodness of fit <i>S</i> are based on <i>F</i>^2^, conventional
<i>R</i>-factors <i>R</i> are based on <i>F</i>, with <i>F</i> set to zero for
negative <i>F</i>^2^. The threshold expression of <i>F</i>^2^ >
\s(<i>F</i>^2^) is used only for calculating <i>R</i>-factors(gt) <i>etc</i>.
and is not relevant to the choice of reflections for refinement.
<i>R</i>-factors based on <i>F</i>^2^ are statistically about twice as large
as those based on <i>F</i>, and <i>R</i>- factors based on ALL data will be
even larger.
;
_reflns_number_total     2116
_reflns_number_gt     990
_reflns_threshold_expression     I>2sigma(I)
_refine_ls_structure_factor_coef     Fsqd
_refine_ls_matrix_type     full
_refine_ls_R_factor_all     0.1352
_refine_ls_R_factor_gt     0.0597
_refine_ls_wR_factor_gt     0.1478
_refine_ls_wR_factor_ref     0.2028
_refine_ls_goodness_of_fit_ref     1.044
_refine_ls_restrained_S_all     1.044
_refine_ls_number_reflns     2116
_refine_ls_number_parameters     145
_refine_ls_number_restraints     0
_refine_ls_hydrogen_treatment     constr
_refine_ls_weighting_scheme     calc
_refine_ls_weighting_details
         'calc w=1/[\s^2^(Fo^2^)+(0.0797P)^2^+0.6601P] where P=(Fo^2^+2Fc^2^)/3'
_atom_sites_solution_hydrogens     geom
_atom_sites_solution_primary     direct
_atom_sites_solution_secondary     difmap
_refine_ls_shift/su_max     0.000
_refine_ls_shift/su_mean     0.000
_refine_diff_density_max     0.291
_refine_diff_density_min     -0.262
_refine_ls_extinction_method     none
_refine_ls_extinction_coef     ?
loop_
    _atom_type_symbol
    _atom_type_description
    _atom_type_scat_dispersion_real
    _atom_type_scat_dispersion_imag
    _atom_type_scat_source
    'C' 'C' 0.0033 0.0016
                         'International Tables Vol C Tables 4.2.6.8 and 6.1.1.4'
    'H' 'H' 0.0000 0.0000
                         'International Tables Vol C Tables 4.2.6.8 and 6.1.1.4'
    'N' 'N' 0.0061 0.0033
                         'International Tables Vol C Tables 4.2.6.8 and 6.1.1.4'
    'S' 'S' 0.1246 0.1234
                         'International Tables Vol C Tables 4.2.6.8 and 6.1.1.4'
_computing_data_collection     'SMART (Bruker, 2007)'
_computing_cell_refinement     'SAINT-Plus (Bruker, 2007)'
_computing_data_reduction     'SAINT-Plus (Bruker, 2007)'
_computing_structure_solution     'SHELXS97 (Sheldrick, 2008)'
_computing_structure_refinement     'SHELXL97 (Sheldrick, 2008)'
_computing_molecular_graphics     'SHELXTL (Sheldrick, 2008)'
_computing_publication_material     'SHELXTL (Sheldrick, 2008)'
loop_
    _atom_site_type_symbol
    _atom_site_label
    _atom_site_fract_x
    _atom_site_fract_y
    _atom_site_fract_z
    _atom_site_U_iso_or_equiv
    _atom_site_adp_type
    _atom_site_calc_flag
    _atom_site_refinement_flags
    _atom_site_occupancy
    _atom_site_symmetry_multiplicity
    _atom_site_disorder_assembly
    _atom_site_disorder_group
    N N1 0.2335(3) 0.3414(7) 0.7956(2) 0.0629(11) Uani d . 1 1 . .
    N N2 0.6509(3) 0.4638(7) 0.6145(3) 0.0700(11) Uani d . 1 1 . .
    H H2 0.6875 0.5792 0.6419 0.084 Uiso calc R 1 1 . .
    S S1 0.16856(12) 0.6851(3) 0.68804(10) 0.1018(7) Uani d . 1 1 . .
    S S2 0.30080(16) 0.3128(4) 0.65559(11) 0.1352(9) Uani d . 1 1 . .
    C C1 0.2387(4) 0.4264(10) 0.7171(3) 0.0812(16) Uani d . 1 1 . .
    C C2 0.1755(3) 0.4737(9) 0.8346(3) 0.0586(12) Uani d . 1 1 . .
    C C3 0.1353(4) 0.6727(10) 0.7852(3) 0.0720(14) Uani d . 1 1 . .
    C C4 0.0782(4) 0.8244(11) 0.8160(5) 0.102(2) Uani d . 1 1 . .
    H H4 0.0515 0.9598 0.7835 0.122 Uiso calc R 1 1 . .
    C C5 0.0617(5) 0.7703(13) 0.8960(6) 0.112(2) Uani d . 1 1 . .
    H H5 0.0217 0.8680 0.9170 0.135 Uiso calc R 1 1 . .
    C C6 0.1030(5) 0.5758(13) 0.9448(4) 0.0991(19) Uani d . 1 1 . .
    H H6 0.0921 0.5448 0.9995 0.119 Uiso calc R 1 1 . .
    C C7 0.1601(3) 0.4255(9) 0.9152(3) 0.0700(14) Uani d . 1 1 . .
    H H7 0.1879 0.2929 0.9491 0.084 Uiso calc R 1 1 . .
    C C8 0.5934(4) 0.3548(11) 0.6502(4) 0.0888(18) Uani d . 1 1 . .
    H H8 0.5926 0.4038 0.7070 0.107 Uiso calc R 1 1 . .
    C C9 0.5343(4) 0.1726(11) 0.6091(4) 0.0888(17) Uani d . 1 1 . .
    H H9 0.4955 0.0979 0.6385 0.107 Uiso calc R 1 1 . .
    C C10 0.5317(3) 0.0987(8) 0.5244(3) 0.0549(12) Uani d . 1 1 . .
    C C11 0.5936(4) 0.2124(10) 0.4888(3) 0.0843(17) Uani d . 1 1 . .
    H H11 0.5967 0.1676 0.4322 0.101 Uiso calc R 1 1 . .
    C C12 0.6507(4) 0.3907(11) 0.5350(4) 0.0914(19) Uani d . 1 1 . .
    H H12 0.6923 0.4653 0.5086 0.110 Uiso calc R 1 1 . .
loop_
    _atom_site_aniso_label
    _atom_site_aniso_U_11
    _atom_site_aniso_U_22
    _atom_site_aniso_U_33
    _atom_site_aniso_U_12
    _atom_site_aniso_U_13
    _atom_site_aniso_U_23
    N1 0.068(2) 0.077(3) 0.046(2) -0.008(2) 0.0210(19) 0.002(2)
    N2 0.060(2) 0.070(3) 0.072(3) -0.015(2) 0.010(2) -0.002(2)
    S1 0.1082(12) 0.1031(13) 0.0740(9) -0.0164(10) 0.0019(8) 0.0351(9)
    S2 0.1740(19) 0.177(2) 0.0824(11) -0.0039(16) 0.0806(12) 0.0087(12)
    C1 0.086(4) 0.105(5) 0.051(3) -0.020(3) 0.020(3) 0.013(3)
    C2 0.057(3) 0.059(3) 0.054(3) -0.004(2) 0.010(2) 0.001(2)
    C3 0.063(3) 0.058(3) 0.077(3) -0.009(3) -0.002(3) 0.005(3)
    C4 0.074(4) 0.061(4) 0.141(6) 0.008(3) -0.004(4) 0.000(4)
    C5 0.091(5) 0.094(6) 0.146(7) 0.011(4) 0.031(5) -0.035(5)
    C6 0.103(5) 0.105(5) 0.095(4) 0.012(4) 0.040(4) -0.018(4)
    C7 0.076(3) 0.069(3) 0.068(3) 0.005(3) 0.027(3) -0.004(3)
    C8 0.089(4) 0.108(5) 0.077(4) -0.031(4) 0.038(3) -0.019(3)
    C9 0.085(4) 0.116(5) 0.081(4) -0.027(4) 0.049(3) -0.015(4)
    C10 0.044(3) 0.061(3) 0.057(3) 0.004(2) 0.013(2) 0.011(2)
    C11 0.099(4) 0.103(4) 0.054(3) -0.035(4) 0.029(3) -0.007(3)
    C12 0.109(4) 0.112(5) 0.058(3) -0.040(4) 0.033(3) 0.001(3)
_geom_special_details
;
All e.s.d.'s (except the e.s.d. in the dihedral angle between two l.s. planes)
are estimated using the full covariance matrix. The cell e.s.d.'s are taken
into account individually in the estimation of e.s.d.'s in distances, angles
and torsion angles; correlations between e.s.d.'s in cell parameters are only
used when they are defined by crystal symmetry. An approximate (isotropic)
treatment of cell e.s.d.'s is used for estimating e.s.d.'s involving l.s.
planes.
;
loop_
    _geom_bond_atom_site_label_1
    _geom_bond_atom_site_label_2
    _geom_bond_site_symmetry_2
    _geom_bond_distance
    _geom_bond_publ_flag
    N1 C1 . 1.337(5) ?
    N1 C2 . 1.399(5) ?
    N2 C8 . 1.294(6) ?
    N2 C12 . 1.303(6) ?
    N2 H2 . 0.8600 ?
    S1 C3 . 1.728(6) ?
    S1 C1 . 1.754(6) ?
    S2 C1 . 1.638(6) ?
    C2 C7 . 1.370(6) ?
    C2 C3 . 1.381(6) ?
    C3 C4 . 1.378(8) ?
    C4 C5 . 1.375(9) ?
    C4 H4 . 0.9300 ?
    C5 C6 . 1.361(9) ?
    C5 H5 . 0.9300 ?
    C6 C7 . 1.363(7) ?
    C6 H6 . 0.9300 ?
    C7 H7 . 0.9300 ?
    C8 C9 . 1.358(7) ?
    C8 H8 . 0.9300 ?
    C9 C10 . 1.371(6) ?
    C9 H9 . 0.9300 ?
    C10 C11 . 1.355(6) ?
    C10 C10 3_656 1.487(8) ?
    C11 C12 . 1.352(7) ?
    C11 H11 . 0.9300 ?
    C12 H12 . 0.9300 ?
loop_
    _geom_angle_atom_site_label_1
    _geom_angle_atom_site_label_2
    _geom_angle_atom_site_label_3
    _geom_angle_site_symmetry_1
    _geom_angle_site_symmetry_3
    _geom_angle
    _geom_angle_publ_flag
    C1 N1 C2 . . 115.0(4) ?
    C8 N2 C12 . . 116.8(5) ?
    C8 N2 H2 . . 121.6 ?
    C12 N2 H2 . . 121.6 ?
    C3 S1 C1 . . 92.4(3) ?
    N1 C1 S2 . . 126.5(5) ?
    N1 C1 S1 . . 109.7(4) ?
    S2 C1 S1 . . 123.8(3) ?
    C7 C2 C3 . . 120.6(5) ?
    C7 C2 N1 . . 126.0(4) ?
    C3 C2 N1 . . 113.4(4) ?
    C4 C3 C2 . . 120.3(5) ?
    C4 C3 S1 . . 130.1(5) ?
    C2 C3 S1 . . 109.6(4) ?
    C5 C4 C3 . . 118.3(6) ?
    C5 C4 H4 . . 120.9 ?
    C3 C4 H4 . . 120.9 ?
    C6 C5 C4 . . 120.8(6) ?
    C6 C5 H5 . . 119.6 ?
    C4 C5 H5 . . 119.6 ?
    C5 C6 C7 . . 121.3(6) ?
    C5 C6 H6 . . 119.3 ?
    C7 C6 H6 . . 119.3 ?
    C6 C7 C2 . . 118.6(5) ?
    C6 C7 H7 . . 120.7 ?
    C2 C7 H7 . . 120.7 ?
    N2 C8 C9 . . 123.5(5) ?
    N2 C8 H8 . . 118.3 ?
    C9 C8 H8 . . 118.3 ?
    C8 C9 C10 . . 120.1(5) ?
    C8 C9 H9 . . 120.0 ?
    C10 C9 H9 . . 120.0 ?
    C11 C10 C9 . . 115.6(4) ?
    C11 C10 C10 . 3_656 121.7(5) ?
    C9 C10 C10 . 3_656 122.7(5) ?
    C12 C11 C10 . . 120.3(5) ?
    C12 C11 H11 . . 119.8 ?
    C10 C11 H11 . . 119.8 ?
    N2 C12 C11 . . 123.7(5) ?
    N2 C12 H12 . . 118.1 ?
    C11 C12 H12 . . 118.1 ?
loop_
    _geom_torsion_atom_site_label_1
    _geom_torsion_atom_site_label_2
    _geom_torsion_atom_site_label_3
    _geom_torsion_atom_site_label_4
    _geom_torsion_site_symmetry_1
    _geom_torsion_site_symmetry_2
    _geom_torsion_site_symmetry_3
    _geom_torsion_site_symmetry_4
    _geom_torsion
    _geom_torsion_publ_flag
    C2 N1 C1 S2 . . . . 179.6(4) ?
    C2 N1 C1 S1 . . . . 0.0(5) ?
    C3 S1 C1 N1 . . . . 0.9(4) ?
    C3 S1 C1 S2 . . . . -178.8(4) ?
    C1 N1 C2 C7 . . . . -178.8(4) ?
    C1 N1 C2 C3 . . . . -1.1(6) ?
    C7 C2 C3 C4 . . . . -0.6(7) ?
    N1 C2 C3 C4 . . . . -178.5(4) ?
    C7 C2 C3 S1 . . . . 179.5(4) ?
    N1 C2 C3 S1 . . . . 1.7(5) ?
    C1 S1 C3 C4 . . . . 178.7(5) ?
    C1 S1 C3 C2 . . . . -1.5(4) ?
    C2 C3 C4 C5 . . . . -0.8(8) ?
    S1 C3 C4 C5 . . . . 179.0(5) ?
    C3 C4 C5 C6 . . . . 1.9(10) ?
    C4 C5 C6 C7 . . . . -1.6(10) ?
    C5 C6 C7 C2 . . . . 0.1(8) ?
    C3 C2 C7 C6 . . . . 1.0(7) ?
    N1 C2 C7 C6 . . . . 178.6(5) ?
    C12 N2 C8 C9 . . . . -0.2(8) ?
    N2 C8 C9 C10 . . . . -1.5(9) ?
    C8 C9 C10 C11 . . . . 2.4(8) ?
    C8 C9 C10 C10 . . . 3_656 -179.7(5) ?
    C9 C10 C11 C12 . . . . -1.8(8) ?
    C10 C10 C11 C12 3_656 . . . -179.7(5) ?
    C8 N2 C12 C11 . . . . 0.9(8) ?
    C10 C11 C12 N2 . . . . 0.1(9) ?
loop_
    _geom_hbond_atom_site_label_D
    _geom_hbond_atom_site_label_H
    _geom_hbond_atom_site_label_A
    _geom_hbond_site_symmetry_A
    _geom_hbond_distance_DH
    _geom_hbond_distance_HA
    _geom_hbond_distance_DA
    _geom_hbond_angle_DHA
    N2 H2 N1 2_656 0.86 1.93 2.790(6) 178.4
_iucr_refine_instructions_details
;
TITL 120807c in P2(1)/c
CELL  0.71073   14.3909    5.6670   15.5471   90.000   109.023    90.000
ZERR 2           0.0013    0.0004    0.0014     0.000     0.002     0.000
LATT 1
SYMM             - X ,    0.50000 + Y ,    0.50000 - Z
SFAC C  H  N  S
UNIT 48 36 8 8
OMIT  -3.00  50.04
L.S. 8
ACTA
BOND $H
FMAP 2
PLAN 20
htab
conf
size 0.26 0.32 0.30
WGHT  0.079100  0.674200
FVAR  0.734090
TEMP    25
N1     3   0.233451  0.341370  0.795558 11.000000  0.068170  0.076510 =
           0.045680  0.001980  0.021010 -0.007620
N2     3   0.650889  0.463846  0.614477 11.000000  0.060110  0.069600 =
           0.071930  0.001760  0.010260  0.014920
AFIX 43
H2     2   0.687464  0.579167  0.641898 11.000000 -1.200000
AFIX 0
S1     4   0.168559  0.685122  0.688042 11.000000  0.108160  0.103100 =
           0.073970  0.035100  0.001910 -0.016400
S2     4   0.300801  0.312807  0.655587 11.000000  0.174020  0.177410 =
           0.082400  0.008650  0.080630 -0.003870
C1     1   0.238724  0.426385  0.717096 11.000000  0.085760  0.105310 =
           0.051100  0.013160  0.020190 -0.019750
C2     1   0.175490  0.473742  0.834627 11.000000  0.057240  0.058620 =
           0.054000  0.000690  0.009880 -0.004260
C3     1   0.135294  0.672690  0.785161 11.000000  0.063120  0.057810 =
           0.076970  0.004810 -0.001950 -0.008640
C4     1   0.078196  0.824404  0.815961 11.000000  0.073690  0.060920 =
           0.141480 -0.000010 -0.004330  0.008000
AFIX 43
H4     2   0.051542  0.959816  0.783466 11.000000 -1.200000
AFIX 0
C5     1   0.061670  0.770346  0.895969 11.000000  0.090960  0.094180 =
           0.145510 -0.034980  0.030600  0.010950
AFIX 43
H5     2   0.021742  0.867962  0.916958 11.000000 -1.200000
AFIX 0
C6     1   0.103004  0.575813  0.944823 11.000000  0.102920  0.105010 =
           0.095430 -0.017940  0.040420  0.012110
AFIX 43
H6     2   0.092103  0.544802  0.999495 11.000000 -1.200000
AFIX 0
C7     1   0.160053  0.425517  0.915242 11.000000  0.076320  0.068640 =
           0.067600 -0.004370  0.026820  0.005490
AFIX 43
H7     2   0.187933  0.292925  0.949092 11.000000 -1.200000
AFIX 0
C8     1   0.593415  0.354795  0.650209 11.000000  0.089470  0.108080 =
           0.076930  0.019000  0.038300  0.031230
AFIX 43
H8     2   0.592553  0.403774  0.707036 11.000000 -1.200000
AFIX 0
C9     1   0.534303  0.172645  0.609115 11.000000  0.085440  0.115710 =
           0.081120  0.015470  0.048880  0.027010
AFIX 43
H9     2   0.495516  0.097943  0.638459 11.000000 -1.200000
AFIX 0
C10    1   0.531727  0.098713  0.524415 11.000000  0.044210  0.061210 =
           0.056820 -0.010850  0.013030 -0.003700
C11    1   0.593583  0.212429  0.488766 11.000000  0.099010  0.102990 =
           0.053880  0.006730  0.028830  0.035450
AFIX 43
H11    2   0.596740  0.167649  0.432237 11.000000 -1.200000
AFIX 0
C12    1   0.650724  0.390671  0.534996 11.000000  0.109040  0.111560 =
           0.057980 -0.000670  0.033280  0.039760
AFIX 43
H12    2   0.692259  0.465251  0.508564 11.000000 -1.200000
AFIX 0
Q1     1   0.723000  0.690700  0.683500 11.000000  0.050000      0.29
Q2     1   0.343500  0.363500  0.715200 11.000000  0.050000      0.21
Q3     1   0.228900  0.342800  0.767700 11.000000  0.050000      0.19
Q4     1   0.201400  0.349900  0.795200 11.000000  0.050000      0.18
Q5     1   0.124200  0.656300  0.616900 11.000000  0.050000      0.17
Q6     1   0.352800  0.490200  0.679300 11.000000  0.050000      0.17
Q7     1   0.198800  0.389100  0.628800 11.000000  0.050000      0.16
Q8     1   0.558100  0.645700  0.584100 11.000000  0.050000      0.15
Q9     1   0.161800  0.243400  0.782900 11.000000  0.050000      0.14
Q10    1   0.181400  0.153800  0.779300 11.000000  0.050000      0.14
Q11    1   0.518600  0.340000  0.587200 11.000000  0.050000      0.14
Q12    1   0.213300  0.183600  0.645600 11.000000  0.050000      0.14
Q13    1   0.262400  0.582700  0.719500 11.000000  0.050000      0.13
Q14    1   0.172900  0.581500  0.645900 11.000000  0.050000      0.13
Q15    1   0.238100  0.444200  0.980400 11.000000  0.050000      0.13
Q16    1   0.623100  0.107500  0.638600 11.000000  0.050000      0.13
Q17    1   0.120600  0.460400  0.664900 11.000000  0.050000      0.13
Q18    1   0.119200  0.935700  0.659800 11.000000  0.050000      0.12
Q19    1   0.673300  0.306600  0.739600 11.000000  0.050000      0.12
Q20    1   0.592600  0.128000  0.622800 11.000000  0.050000      0.12
HKLF 4
END
;
