# Supplementary material for: 4,4′-Bipyridine-1,1′-diium bis­(1,3-benzo­thia­zole-2-thiol­ate)
Source: Acta Crystallogr Sect E Struct Rep Online. 2012 Nov 24;68(Pt 12):o3450. doi: 10.1107/S1600536812047058 (PMC3589027; doi:10.1107/S1600536812047058)
Supplement: Supplementary file 2 [file e-68-o3450-Isup2.hkl]

# 
# h,k,l, Fc-squared, Fo-squared, sigma(Fo-squared) and status flag 
# 
data_I
_shelx_title ' 120807c in P2(1)/c' 
_shelx_refln_list_code          4 
_shelx_F_calc_maximum      134.00 
_exptl_crystal_F_000       508.00 
_reflns_d_resolution_high  0.8404 
 
loop_ 
 _symmetry_equiv_pos_as_xyz 
 'x, y, z' 
 '-x, y+1/2, -z+1/2' 
 '-x, -y, -z' 
 'x, -y-1/2, z-1/2' 
 
_cell_length_a    14.3909 
_cell_length_b     5.6670 
_cell_length_c    15.5471 
_cell_angle_alpha  90.000 
_cell_angle_beta  109.023 
_cell_angle_gamma  90.000 
 
_shelx_F_squared_multiplier     1.000 
 
loop_ 
 _refln_index_h 
 _refln_index_k 
 _refln_index_l 
 _refln_F_squared_calc 
 _refln_F_squared_meas 
 _refln_F_squared_sigma 
 _refln_observed_status 
   2   0   0     4366.41     4616.84    182.32 o 
   3   0   0     2699.70     2960.50     82.42 o 
   4   0   0     2568.48     2525.24     71.17 o 
   5   0   0       47.57       44.52      7.03 o 
   6   0   0      674.60      638.13     21.22 o 
   7   0   0        0.42       -4.85      3.25 o 
   8   0   0      296.90      314.11     13.60 o 
   9   0   0      193.15      175.12      9.96 o 
  10   0   0      173.99      170.95     10.50 o 
  11   0   0       10.02       13.86      7.13 o 
  12   0   0      122.20      130.56     32.77 o 
  13   0   0       77.52      105.89     21.40 o 
  14   0   0       16.61       16.61     15.92 o 
  15   0   0        0.02      -18.98     12.66 o 
  16   0   0       19.11       29.75     19.04 o 
   1   1   0     1066.26      832.44     30.29 o 
   2   1   0     1774.42     1812.64     46.57 o 
   3   1   0    17955.10    17913.73    311.02 o 
   4   1   0     1791.15     1727.15     41.70 o 
   5   1   0      272.41      263.15      7.51 o 
   6   1   0       34.94       41.49      3.74 o 
   7   1   0      161.53      151.70      6.87 o 
   8   1   0       15.44       12.08      3.47 o 
   9   1   0        6.44        1.01      3.27 o 
  10   1   0      210.62      218.16      8.39 o 
  11   1   0       25.89       27.96      7.68 o 
  12   1   0        4.65       -0.75      6.46 o 
  13   1   0       10.49       21.00      7.83 o 
  14   1   0       22.99       20.06      8.39 o 
  15   1   0        4.32        2.88     13.57 o 
  16   1   0        3.60       -9.52     13.14 o 
   0   2   0     1655.56     1725.17     69.94 o 
   1   2   0       95.07       72.78      4.85 o 
   2   2   0        4.57        0.27      2.74 o 
   3   2   0       17.74       25.36      6.20 o 
   4   2   0        4.84        6.88      2.20 o 
   5   2   0       43.46       47.91      2.88 o 
   6   2   0       96.22       92.40      3.83 o 
   7   2   0      212.33      219.33      6.45 o 
   8   2   0       83.03      103.87      9.14 o 
   9   2   0      120.94      138.78      7.78 o 
  10   2   0       11.77        3.36      5.57 o 
  11   2   0       64.79       76.89     11.62 o 
  12   2   0        0.00       -6.27      5.38 o 
  13   2   0       18.85       27.00      9.55 o 
  14   2   0        0.82      -11.03      7.48 o 
  15   2   0        6.07       -2.45      8.33 o 
   1   3   0       52.68       50.09     10.52 o 
   2   3   0      930.47      930.11     30.91 o 
   3   3   0       52.81       59.33      6.34 o 
   4   3   0      252.36      261.48     13.21 o 
   5   3   0        0.10       -4.44      2.96 o 
   6   3   0       66.32       87.91      6.29 o 
   7   3   0        0.30       -2.74      3.84 o 
   8   3   0      242.91      203.26     11.88 o 
   9   3   0        4.68       -4.85      4.60 o 
  10   3   0        2.42       -3.91      8.50 o 
  11   3   0       38.27       55.95     11.74 o 
  12   3   0       21.99       37.86     10.92 o 
  13   3   0        0.25       -2.75      8.19 o 
  14   3   0        6.58       -2.49      8.41 o 
   0   4   0       79.61       89.46     13.10 o 
   1   4   0       30.85       27.44      6.50 o 
   2   4   0        0.21       -5.29      7.91 o 
   3   4   0       33.07       45.33      7.07 o 
   4   4   0       19.10       19.54      5.87 o 
   5   4   0        3.94       -5.90      6.68 o 
   6   4   0        9.07       11.76      6.29 o 
   7   4   0        0.90       -5.93      4.95 o 
   8   4   0        8.25        7.56      7.36 o 
   9   4   0       21.64       24.66      9.12 o 
  10   4   0        0.04       -2.57      7.67 o 
  11   4   0        0.43       -6.50      7.73 o 
  12   4   0        1.31        1.27     11.55 o 
  13   4   0        5.88       -5.63      8.92 o 
   1   5   0       19.23       24.46      6.44 o 
   2   5   0       65.94       66.61      8.48 o 
   3   5   0        4.38       -6.61      5.92 o 
   4   5   0       70.22       78.88     21.93 o 
   5   5   0       20.64       26.19      9.96 o 
   6   5   0        2.91        0.22      8.74 o 
   7   5   0       11.64       12.54     10.04 o 
   8   5   0       18.08       13.66     10.19 o 
   9   5   0        3.41       -4.27      9.10 o 
  10   5   0        9.30        9.11     10.96 o 
   0   6   0       19.58       27.32     11.86 o 
   1   6   0        8.65       13.53     12.34 o 
   2   6   0        9.39        0.87     11.22 o 
   3   6   0        3.36        2.91     18.97 o 
   4   6   0        5.83        3.79     12.98 o 
   5   6   0        2.12      -10.93     38.85 o 
   6   6   0        0.06        0.43     13.00 o 
   7   6   0        0.01      -10.49     17.09 o 
 -16   1   1        0.65       -8.00     13.53 o 
 -15   1   1       14.64        5.83     10.27 o 
 -14   1   1      104.31      130.60     12.93 o 
 -13   1   1        3.05        4.83      6.82 o 
 -12   1   1        0.79       -0.78      5.89 o 
 -11   1   1        9.87       10.16      4.63 o 
 -10   1   1       33.81       41.98      5.51 o 
  -9   1   1       40.40       43.57      5.00 o 
  -8   1   1       40.24       44.78      5.77 o 
  -7   1   1        2.98        0.44      2.35 o 
  -6   1   1       63.12       69.23      4.97 o 
  -5   1   1       10.88        8.22      2.12 o 
  -4   1   1     2718.69     2849.06     63.15 o 
  -3   1   1      794.25      706.40     13.55 o 
  -2   1   1      815.74      699.86     52.10 o 
  -1   1   1     2147.71     2430.73     60.57 o 
   0   1   1       31.22       25.73      2.17 o 
   1   1   1     6985.33     7325.91    164.65 o 
   2   1   1     7763.16     7282.16    228.12 o 
   3   1   1    12176.23    11998.73    268.66 o 
   4   1   1      896.06      904.54     19.26 o 
   5   1   1       48.92       64.11      7.94 o 
   6   1   1      259.60      265.29      7.78 o 
   7   1   1      355.23      373.42     14.44 o 
   8   1   1       88.15       87.16     10.69 o 
   9   1   1        0.84       -4.71      3.14 o 
  10   1   1        0.69       -0.62      5.28 o 
  11   1   1        0.62       -0.63      5.77 o 
  12   1   1       31.25       34.24      8.57 o 
  13   1   1       71.05       96.61     12.34 o 
  14   1   1        1.03       -3.80      9.34 o 
  15   1   1        4.56       -6.06     10.43 o 
 -15   2   1        0.01       -5.63      9.38 o 
 -14   2   1        4.46       -4.50      7.86 o 
 -13   2   1        4.39       -0.81      7.98 o 
 -12   2   1       64.51       56.59     10.95 o 
 -11   2   1      328.10      344.69     14.22 o 
 -10   2   1        8.98       15.32      5.74 o 
  -9   2   1        2.51        1.52      4.74 o 
  -8   2   1       67.17       85.11     10.14 o 
  -7   2   1       71.95       86.13      4.01 o 
  -6   2   1        1.49       -0.59      2.04 o 
  -5   2   1      704.17      639.66     13.33 o 
  -4   2   1      169.40      172.57      4.91 o 
  -3   2   1     1509.06     1514.66     28.31 o 
  -2   2   1      126.17      123.81      4.46 o 
  -1   2   1        7.72        9.73      3.01 o 
   0   2   1     1177.65     1215.63     49.41 o 
   1   2   1      718.12      776.35     31.34 o 
   2   2   1     1228.30     1399.20     34.19 o 
   3   2   1     2143.33     2284.13     90.31 o 
   4   2   1      383.17      338.56     12.51 o 
   5   2   1      518.76      487.00     11.86 o 
   6   2   1     2405.07     2241.48     65.23 o 
   7   2   1      244.38      257.51      9.49 o 
   8   2   1       34.90       47.10      6.62 o 
   9   2   1       73.16       98.02      9.24 o 
  10   2   1        1.86       -3.04      5.69 o 
  11   2   1       45.76       46.76      8.38 o 
  12   2   1        1.51       -3.43      5.95 o 
  13   2   1        1.30       -3.56      8.84 o 
  14   2   1        0.02       -3.01      9.47 o 
  15   2   1        7.09       -4.32      9.42 o 
 -14   3   1        0.13       -4.91      9.32 o 
 -13   3   1        3.95        1.85      8.02 o 
 -12   3   1       15.12       17.05      8.77 o 
 -11   3   1        0.53       -5.61      6.71 o 
 -10   3   1       31.16       35.56      9.15 o 
  -9   3   1       12.16        6.09      5.03 o 
  -8   3   1       67.80       61.69      7.13 o 
  -7   3   1      179.79      175.65      6.99 o 
  -6   3   1       37.26       49.19      5.36 o 
  -5   3   1      221.87      197.53      7.18 o 
  -4   3   1      167.08      154.25      6.19 o 
  -3   3   1      334.77      336.76      9.95 o 
  -2   3   1       39.26       41.06      6.57 o 
  -1   3   1     2514.10     2647.85     75.86 o 
   0   3   1       91.93      105.89     10.34 o 
   1   3   1      187.20      172.73      7.66 o 
   2   3   1      231.92      250.94      9.77 o 
   3   3   1      200.50      170.21      9.74 o 
   4   3   1       26.54       29.57      5.81 o 
   5   3   1      102.11       88.76      5.76 o 
   6   3   1      175.51      145.99      6.71 o 
   7   3   1       20.60       12.27      5.72 o 
   8   3   1      130.86      127.06     14.32 o 
   9   3   1      260.78      219.78      8.99 o 
  10   3   1        0.25       -5.17      7.19 o 
  11   3   1        4.52        1.44      7.03 o 
  12   3   1       27.71       24.61      9.39 o 
  13   3   1        2.04       -1.69      7.98 o 
  14   3   1        0.59      -11.55      8.47 o 
 -13   4   1        5.03        2.95      9.51 o 
 -12   4   1        5.97        8.88      8.55 o 
 -11   4   1        0.55       -9.19      7.36 o 
 -10   4   1       21.79       13.83      9.19 o 
  -9   4   1        1.79       -6.76      9.48 o 
  -8   4   1       15.29       12.08      7.64 o 
  -7   4   1       66.52       54.43     10.60 o 
  -6   4   1      314.13      300.81     14.89 o 
  -5   4   1        3.61       -0.72      7.33 o 
  -4   4   1       88.52      110.78      9.28 o 
  -3   4   1      467.98      516.19     22.87 o 
  -2   4   1      342.76      371.00     19.64 o 
  -1   4   1       76.88       97.21      9.88 o 
   0   4   1      125.00      125.11     10.14 o 
   1   4   1        2.32       -5.37      3.58 o 
   2   4   1       15.71       11.59      5.01 o 
   3   4   1      317.31      290.73     25.44 o 
   4   4   1       88.10      110.63      9.23 o 
   5   4   1      260.64      235.75     18.76 o 
   6   4   1      250.62      250.03     22.35 o 
   7   4   1       23.00       35.62      8.03 o 
   8   4   1        7.37        1.31      5.28 o 
   9   4   1       19.39       17.02      8.96 o 
  10   4   1       43.20       56.24     18.54 o 
  11   4   1        4.54       -4.61      9.37 o 
  12   4   1        0.00       -8.72      8.45 o 
 -11   5   1        2.05        7.51      9.62 o 
 -10   5   1        1.25       -6.17      8.98 o 
  -9   5   1        0.02        2.06      8.85 o 
  -8   5   1        9.01        6.81      9.13 o 
  -7   5   1       13.98       19.65     10.06 o 
  -6   5   1        1.25        4.19      8.26 o 
  -5   5   1       98.08      160.68     39.31 o 
  -4   5   1       39.23       63.47     12.95 o 
  -3   5   1       34.12       33.30     18.93 o 
  -2   5   1       31.52       32.51      6.60 o 
  -1   5   1       67.04       86.48     13.58 o 
   0   5   1       26.78       31.64      7.63 o 
   1   5   1       16.26        3.81      6.07 o 
   2   5   1        6.90        1.72      6.30 o 
   3   5   1        0.67       -7.32      5.94 o 
   4   5   1       41.90       58.78     10.48 o 
   5   5   1        5.89        3.79      7.61 o 
   6   5   1       21.00       19.44      9.60 o 
   7   5   1       16.30       25.58     18.06 o 
   8   5   1       23.91       51.73     15.27 o 
   9   5   1        1.01        2.26      9.48 o 
  10   5   1        3.35        4.56     10.83 o 
  -7   6   1        0.22       -2.20     18.15 o 
  -6   6   1        0.13       -0.16     10.53 o 
  -5   6   1        0.81      -12.91     11.17 o 
  -4   6   1        0.14        4.47     11.41 o 
  -3   6   1        4.33       -7.50     11.02 o 
  -2   6   1        1.74        0.98      9.87 o 
  -1   6   1        1.50       -3.43     10.52 o 
   0   6   1        1.40        0.49      7.14 o 
   1   6   1        2.91       -5.47     10.35 o 
   2   6   1        2.10       -2.36     11.00 o 
   3   6   1        1.73       14.01     12.64 o 
   4   6   1        0.75       -0.67     11.56 o 
   5   6   1        0.72       -0.95      9.87 o 
   6   6   1        0.25        1.53     12.54 o 
   7   6   1       18.68       51.89     90.75 o 
 -16   0   2       11.60       33.87     17.28 o 
 -15   0   2        4.65        4.73     12.54 o 
 -14   0   2        3.84        5.86      8.21 o 
 -13   0   2       30.93       56.08     10.21 o 
 -12   0   2       35.46       44.42      8.79 o 
 -11   0   2      218.51      201.53     11.63 o 
 -10   0   2       64.70       89.98      9.76 o 
  -9   0   2       51.62       64.13      7.79 o 
  -8   0   2     1054.37     1113.05     35.13 o 
  -7   0   2       41.64       40.23      5.61 o 
  -6   0   2      746.36      692.69     22.21 o 
  -5   0   2      775.51      861.73     26.23 o 
  -4   0   2       73.56       59.38      3.58 o 
  -3   0   2     3969.38     4067.48    112.27 o 
  -2   0   2     5835.02     5941.56    233.59 o 
  -1   0   2    10119.18    10206.97    399.98 o 
   0   0   2     2357.92     2617.70    105.98 o 
   1   0   2     1497.21     1679.52     47.60 o 
   2   0   2    10348.90    11588.12    320.20 o 
   3   0   2    15000.66    14739.81    562.44 o 
   4   0   2      404.70      480.51     23.10 o 
   5   0   2       18.79       10.09      5.11 o 
   6   0   2      201.96      211.67      9.95 o 
   7   0   2      184.44      196.06     10.08 o 
   8   0   2      416.41      410.16     16.85 o 
   9   0   2      330.06      368.99     16.27 o 
  10   0   2        4.23       -2.54      8.09 o 
  11   0   2        0.02       -4.33      6.09 o 
  12   0   2       53.14       30.54     15.42 o 
  13   0   2        9.79       29.90     15.18 o 
  14   0   2       16.38       22.16     16.53 o 
  15   0   2       34.89       47.30     20.10 o 
 -16   1   2        4.35        1.50      9.29 o 
 -15   1   2       21.70        9.30      9.47 o 
 -14   1   2        0.20        1.30      8.34 o 
 -13   1   2        6.82       -1.22      5.72 o 
 -12   1   2       86.71       93.00      7.98 o 
 -11   1   2        9.00       13.19      4.65 o 
 -10   1   2      186.44      191.35      9.17 o 
  -9   1   2       61.23       87.95     10.07 o 
  -8   1   2      702.70      741.71     18.85 o 
  -7   1   2      270.61      296.04     10.50 o 
  -6   1   2      376.59      357.58     12.00 o 
  -5   1   2      215.97      197.36      6.24 o 
  -4   1   2     1050.33      893.90     19.09 o 
  -3   1   2     2519.70     2379.29     55.17 o 
  -2   1   2     1776.92     1647.65     38.60 o 
  -1   1   2      270.27      220.77      6.59 o 
   0   1   2     5335.53     5190.19    266.57 o 
   1   1   2     1841.39     1896.00     68.71 o 
   2   1   2    10516.60    10529.15    279.46 o 
   3   1   2     4645.10     4871.24    110.59 o 
   4   1   2      160.42      134.38      5.64 o 
   5   1   2     6354.19     6227.43    145.12 o 
   6   1   2      426.75      389.19     12.12 o 
   7   1   2       17.89        5.31      3.07 o 
   8   1   2      176.65      156.41      8.06 o 
   9   1   2        8.82        7.87      4.94 o 
  10   1   2       10.00        0.37      5.64 o 
  11   1   2       57.94       90.40     10.29 o 
  12   1   2        9.30       17.63      7.79 o 
  13   1   2        1.37       -8.79      6.48 o 
  14   1   2        7.40        0.11      9.24 o 
  15   1   2       22.42       29.80     11.86 o 
 -15   2   2        1.71       -1.40      9.79 o 
 -14   2   2        2.68       -9.24      7.75 o 
 -13   2   2        0.04       -1.93      7.62 o 
 -12   2   2       56.27       67.35     12.20 o 
 -11   2   2       52.04       74.49     11.48 o 
 -10   2   2        0.34       -2.00      5.61 o 
  -9   2   2        1.72       -1.07      3.39 o 
  -8   2   2       69.76       80.67      6.01 o 
  -7   2   2      214.71      224.17     11.62 o 
  -6   2   2      493.63      473.48     13.02 o 
  -5   2   2      620.67      534.63     11.44 o 
  -4   2   2       68.26       46.56      6.57 o 
  -3   2   2        0.33       -0.23      1.60 o 
  -2   2   2       17.77       24.92      3.25 o 
  -1   2   2      734.58      667.52     17.31 o 
   0   2   2     1026.81     1091.63     29.95 o 
   1   2   2     3649.99     3519.24     70.38 o 
   2   2   2      365.16      372.07     12.51 o 
   3   2   2      592.37      496.98     28.71 o 
   4   2   2      406.63      461.90     17.04 o 
   5   2   2     2307.14     2149.79     51.83 o 
   6   2   2       58.66       82.84      8.51 o 
   7   2   2      352.23      357.53     10.92 o 
   8   2   2       89.32       85.17      5.87 o 
   9   2   2        7.88        8.35      5.92 o 
  10   2   2       67.18       76.48      9.87 o 
  11   2   2        2.85       -8.40      5.60 o 
  12   2   2       35.37       23.71      8.08 o 
  13   2   2       27.58       45.52      9.05 o 
  14   2   2        4.33        6.48      9.53 o 
 -14   3   2        0.67        7.31      9.24 o 
 -13   3   2        0.69        7.22      8.96 o 
 -12   3   2        0.89       -1.23      7.79 o 
 -11   3   2        4.15       -1.09      7.00 o 
 -10   3   2       26.28       15.90      7.63 o 
  -9   3   2      287.42      235.89     26.68 o 
  -8   3   2       15.95       27.44      7.77 o 
  -7   3   2        0.53       -4.47      2.98 o 
  -6   3   2       31.07       31.57      3.77 o 
  -5   3   2        0.26       -3.51      2.93 o 
  -4   3   2       69.79       82.61      9.44 o 
  -3   3   2        2.24       -0.47      3.00 o 
  -2   3   2      142.00      132.93      6.34 o 
  -1   3   2        8.16        7.89      3.56 o 
   0   3   2        2.61        1.17      3.25 o 
   1   3   2      795.16      809.45     22.21 o 
   2   3   2       17.22        6.34      4.15 o 
   3   3   2       16.95       18.71      5.08 o 
   4   3   2        2.84       -5.15      4.04 o 
   5   3   2        6.23        2.55      4.40 o 
   6   3   2        1.26       -1.15      4.52 o 
   7   3   2       16.94        8.63      5.06 o 
   8   3   2      183.89      169.89      8.13 o 
   9   3   2        0.03        1.77      5.40 o 
  10   3   2        2.31        6.62      6.05 o 
  11   3   2        0.02       -1.61      7.76 o 
  12   3   2        1.31        2.23     10.63 o 
  13   3   2        7.51        1.58      9.80 o 
 -13   4   2        0.19       -6.87      7.51 o 
 -12   4   2        1.33       -4.15     13.12 o 
 -11   4   2        4.02        4.79      7.48 o 
 -10   4   2       36.78       33.25      9.55 o 
  -9   4   2        0.55       -0.73      6.10 o 
  -8   4   2        0.09       -7.88      6.10 o 
  -7   4   2       19.03       22.27      8.23 o 
  -6   4   2      225.90      202.24     13.10 o 
  -5   4   2       53.23       73.30     18.64 o 
  -4   4   2        1.31       -0.49      4.67 o 
  -3   4   2       26.64       31.44      5.59 o 
  -2   4   2       43.49       61.79      7.70 o 
  -1   4   2        1.84       -1.59      3.90 o 
   0   4   2        0.73       -4.31      3.97 o 
   1   4   2       14.85        6.74      4.77 o 
   2   4   2        0.05       -3.42      4.25 o 
   3   4   2        0.64        4.35      4.89 o 
   4   4   2       13.24       17.59      6.47 o 
   5   4   2        1.39       -5.05      5.17 o 
   6   4   2        2.50       -4.11      4.83 o 
   7   4   2       15.17        9.96      6.08 o 
   8   4   2        1.76       -0.24      6.32 o 
   9   4   2        0.07       -5.73      6.56 o 
  10   4   2        3.84       -2.77      9.80 o 
  11   4   2       14.88        4.46     10.29 o 
  12   4   2       12.50        7.38     10.43 o 
 -11   5   2        0.24      -11.24      8.24 o 
 -10   5   2        6.56       -0.43      9.30 o 
  -9   5   2        0.18       -7.70      8.10 o 
  -8   5   2        4.25       -6.46      7.98 o 
  -7   5   2       22.99       34.63     11.22 o 
  -6   5   2        0.00        3.62      7.91 o 
  -5   5   2        0.41       -7.03      7.56 o 
  -4   5   2        0.16       -9.78      7.28 o 
  -3   5   2       68.68       88.92     12.95 o 
  -2   5   2        3.40       -2.82      7.76 o 
  -1   5   2       12.29       16.34      6.44 o 
   0   5   2        0.05       -1.65      5.38 o 
   1   5   2        8.42       -0.34      5.45 o 
   2   5   2       42.04       58.38      9.19 o 
   3   5   2        1.46       -2.36     10.06 o 
   4   5   2        7.00       12.21      6.98 o 
   5   5   2        4.11       -1.21      6.85 o 
   6   5   2        0.97        0.14      8.87 o 
   7   5   2       18.34        9.28     10.65 o 
   8   5   2        0.02        1.23      9.84 o 
   9   5   2        9.19       -5.18     10.61 o 
  10   5   2        0.06        9.04     10.57 o 
  -7   6   2        4.31       -1.58     14.09 o 
  -6   6   2        2.47       -5.57      9.84 o 
  -5   6   2        1.15       -0.19     10.91 o 
  -4   6   2        1.45       -1.37     10.47 o 
  -3   6   2       15.89       18.58     11.68 o 
  -2   6   2        1.11        9.95     11.65 o 
  -1   6   2        3.60       15.53      8.92 o 
   0   6   2       64.61       80.57     19.26 o 
   1   6   2        4.71        4.57      7.04 o 
   2   6   2        1.10       -1.19     12.08 o 
   3   6   2       25.08       20.92      9.56 o 
   4   6   2        6.06       -1.17     11.78 o 
   5   6   2        4.19        8.87     13.18 o 
   6   6   2        0.28      -12.80     10.87 o 
 -16   1   3       14.42        1.13      9.23 o 
 -15   1   3       11.03        4.13      9.19 o 
 -14   1   3        7.72       10.10      8.36 o 
 -13   1   3        0.42       -2.71      6.67 o 
 -12   1   3        2.70       -3.14      4.15 o 
 -11   1   3       33.10       39.76      5.64 o 
 -10   1   3      185.62      191.96     10.45 o 
  -9   1   3       31.73       43.25      7.03 o 
  -8   1   3      148.71      131.93      5.52 o 
  -7   1   3       52.94       51.89      4.27 o 
  -6   1   3      249.96      237.66      7.49 o 
  -5   1   3      595.34      621.84     26.96 o 
  -4   1   3        3.90        1.23      2.35 o 
  -3   1   3       86.88       91.26      4.02 o 
  -2   1   3      703.76      603.51     15.56 o 
  -1   1   3      189.32      178.31      7.07 o 
   0   1   3     2999.30     2991.33     53.26 o 
   1   1   3     1124.64     1116.10     27.12 o 
   2   1   3     1199.53     1183.15     28.80 o 
   3   1   3      727.93      708.99     18.57 o 
   4   1   3      154.24      155.63      6.37 o 
   5   1   3        3.09        5.29      2.51 o 
   6   1   3      547.40      529.21     19.83 o 
   7   1   3       30.90       30.85      6.91 o 
   8   1   3        1.27       -2.51      4.24 o 
   9   1   3       41.20       64.72      9.89 o 
  10   1   3       22.20       21.35      6.98 o 
  11   1   3       37.83       46.36      8.86 o 
  12   1   3        0.01       -8.65      6.01 o 
  13   1   3        9.70       10.77     13.26 o 
  14   1   3        0.37       14.34     11.42 o 
 -16   2   3        1.77      -12.99      9.36 o 
 -15   2   3        0.02        4.61     11.14 o 
 -14   2   3       13.67        2.95      8.21 o 
 -13   2   3      129.63      153.75     22.34 o 
 -12   2   3       31.49       38.19      9.63 o 
 -11   2   3        2.85       -8.79      8.19 o 
 -10   2   3       53.25       56.89      7.24 o 
  -9   2   3       47.51       57.26      6.84 o 
  -8   2   3       34.11       30.56      4.32 o 
  -7   2   3      156.92      152.53      6.67 o 
  -6   2   3       48.92       64.87      9.43 o 
  -5   2   3       19.97       23.80      3.02 o 
  -4   2   3       48.46       35.55      6.55 o 
  -3   2   3      454.68      424.87      9.27 o 
  -2   2   3     1797.51     1836.81     37.72 o 
  -1   2   3       78.66       76.94      3.93 o 
   0   2   3       63.08       56.30      5.60 o 
   1   2   3      674.89      717.04     23.90 o 
   2   2   3      249.91      224.23      8.26 o 
   3   2   3      864.06      878.22     30.00 o 
   4   2   3     3497.32     3480.93     81.42 o 
   5   2   3      108.11      100.16      8.90 o 
   6   2   3     1028.28      993.72     26.76 o 
   7   2   3      153.60      162.77      7.96 o 
   8   2   3        8.05        2.59      3.90 o 
   9   2   3      138.66      134.36     10.37 o 
  10   2   3      126.91      133.78      8.89 o 
  11   2   3       11.03        5.56      7.29 o 
  12   2   3        0.71       -3.25      6.55 o 
  13   2   3        9.46       13.67      8.37 o 
  14   2   3       10.96        1.80      8.03 o 
 -15   3   3        1.09       10.57      9.04 o 
 -14   3   3        8.93       12.37     13.44 o 
 -13   3   3        9.52       -0.24      8.26 o 
 -12   3   3        6.35       -3.44      7.04 o 
 -11   3   3        5.17       10.66      7.45 o 
 -10   3   3      128.62      148.27     26.37 o 
  -9   3   3      415.44      403.82     21.45 o 
  -8   3   3       77.98       82.30      7.95 o 
  -7   3   3       39.44       56.44      6.82 o 
  -6   3   3      128.15       90.83      4.92 o 
  -5   3   3        0.25       -3.43      2.29 o 
  -4   3   3      374.58      377.59     15.79 o 
  -3   3   3      115.49      106.04      4.83 o 
  -2   3   3       84.62       74.02      4.70 o 
  -1   3   3      273.98      298.97     10.29 o 
   0   3   3     1200.01     1179.74     26.44 o 
   1   3   3        8.47        8.18      4.94 o 
   2   3   3      563.30      592.88     14.97 o 
   3   3   3       54.39       73.58      7.69 o 
   4   3   3        6.57        4.05      3.92 o 
   5   3   3      128.46      137.27      7.59 o 
   6   3   3       32.29       29.60      6.25 o 
   7   3   3       84.95      121.93     10.40 o 
   8   3   3      443.65      359.50     13.52 o 
   9   3   3      201.54      226.05     20.12 o 
  10   3   3        5.57        2.31      5.41 o 
  11   3   3       45.65       67.29     10.65 o 
  12   3   3       49.41       58.41     13.14 o 
  13   3   3        1.45        7.12     10.31 o 
 -13   4   3        1.35       -2.08      9.16 o 
 -12   4   3        0.95       -2.12      7.68 o 
 -11   4   3        7.00       -9.91      9.87 o 
 -10   4   3       28.53       21.01      8.17 o 
  -9   4   3        1.68        2.66      6.39 o 
  -8   4   3       20.71       18.67      8.11 o 
  -7   4   3       93.35       97.54     12.23 o 
  -6   4   3      233.06      216.11     13.65 o 
  -5   4   3        4.85       -1.70      5.67 o 
  -4   4   3       33.88       50.87      9.52 o 
  -3   4   3       47.72       92.17      7.10 o 
  -2   4   3       87.81       92.29      6.18 o 
  -1   4   3        1.21       -1.00      4.03 o 
   0   4   3       14.44        5.57      4.43 o 
   1   4   3      141.01      129.42     10.95 o 
   2   4   3       52.28       69.40     13.52 o 
   3   4   3       12.01        4.48      5.15 o 
   4   4   3       61.08       87.66      9.55 o 
   5   4   3        0.15       -0.71      5.81 o 
   6   4   3       59.43       86.38     10.54 o 
   7   4   3        0.01       -7.82      5.86 o 
   8   4   3       21.00       15.32      6.66 o 
   9   4   3       15.94       12.78      7.47 o 
  10   4   3        0.17        1.42      7.55 o 
  11   4   3       21.20       18.24     12.14 o 
 -11   5   3        0.18      -12.06      8.04 o 
 -10   5   3        0.20      -10.61      7.82 o 
  -9   5   3        3.05        5.31      9.24 o 
  -8   5   3        0.17       -0.29      8.93 o 
  -7   5   3        0.00       -3.06     10.17 o 
  -6   5   3        0.41       -1.83      7.45 o 
  -5   5   3        6.24       12.65      8.75 o 
  -4   5   3       80.77      131.11     16.75 o 
  -3   5   3       56.22       94.66     13.36 o 
  -2   5   3        9.86        2.97      8.25 o 
  -1   5   3       59.41       58.69     11.12 o 
   0   5   3       16.96       32.09      8.98 o 
   1   5   3        4.41       -2.95      5.69 o 
   2   5   3       53.01       84.63     17.09 o 
   3   5   3        0.86       -4.84      8.27 o 
   4   5   3        3.11       -6.25      6.00 o 
   5   5   3       29.25       17.86      7.97 o 
   6   5   3        3.09       -5.44     10.67 o 
   7   5   3        5.30       -2.16      8.04 o 
   8   5   3        8.38       10.60     10.62 o 
   9   5   3       18.15       24.24     21.97 o 
  -7   6   3        1.89       -4.45     16.94 o 
  -6   6   3        0.01      -10.07     10.10 o 
  -5   6   3       11.54       28.28     12.56 o 
  -4   6   3        1.94        0.55      9.49 o 
  -3   6   3        5.37       12.60     13.27 o 
  -2   6   3        7.52        7.54      8.67 o 
  -1   6   3        6.99        2.25      8.03 o 
   0   6   3       12.64       33.88     15.44 o 
   1   6   3       10.03       21.37      9.43 o 
   2   6   3        1.03        1.49      9.46 o 
   3   6   3        0.01      -11.84     11.23 o 
   4   6   3        2.54        0.98      9.22 o 
   5   6   3        6.39       -2.65     12.08 o 
   6   6   3       10.33       13.16     13.08 o 
 -15   0   4        0.67       -1.76     10.13 o 
 -14   0   4       20.71       22.76      8.86 o 
 -13   0   4        1.70        6.46      6.62 o 
 -12   0   4       17.86        5.77      6.30 o 
 -11   0   4       27.69       23.71      6.52 o 
 -10   0   4      164.10      124.13      8.18 o 
  -9   0   4       79.24       76.00      6.19 o 
  -8   0   4      649.30      748.87     24.93 o 
  -7   0   4     2874.19     3013.56     85.91 o 
  -6   0   4        1.43        0.01      2.76 o 
  -5   0   4     3572.10     3853.55    107.58 o 
  -4   0   4       81.96       92.40      4.76 o 
  -3   0   4      435.31      424.99     13.86 o 
  -2   0   4        5.03        1.67      1.55 o 
  -1   0   4     3919.83     4388.77    100.10 o 
   0   0   4     1292.34     1238.06     29.51 o 
   1   0   4     4918.38     5030.06    114.75 o 
   2   0   4      234.12      195.17     14.82 o 
   3   0   4     1244.60     1135.70     47.86 o 
   4   0   4       19.13       15.18      5.90 o 
   5   0   4      234.23      242.21     15.16 o 
   6   0   4      955.44      953.29     44.02 o 
   7   0   4      944.41      933.01     31.17 o 
   8   0   4      325.40      327.56     14.93 o 
   9   0   4      151.79      141.99      9.81 o 
  10   0   4      111.92      119.23     19.23 o 
  11   0   4       54.95       65.97     17.39 o 
  12   0   4        0.13        9.63     13.99 o 
  13   0   4       38.12       49.62     17.57 o 
  14   0   4        0.00       -8.22     10.47 o 
 -16   1   4        1.05        1.63      8.76 o 
 -15   1   4        2.24        4.32      8.47 o 
 -14   1   4       15.31        6.28      7.86 o 
 -13   1   4        0.00        0.35      5.25 o 
 -12   1   4       16.53       21.33      5.81 o 
 -11   1   4      181.98      168.06      8.48 o 
 -10   1   4      130.24      113.37      6.39 o 
  -9   1   4       45.67       56.40      5.22 o 
  -8   1   4      235.62      255.61      8.06 o 
  -7   1   4       92.36       98.57      4.46 o 
  -6   1   4       18.57       28.51      3.02 o 
  -5   1   4        9.85       14.80      2.91 o 
  -4   1   4      353.12      408.36     11.83 o 
  -3   1   4     3164.78     3256.05     75.06 o 
  -2   1   4      392.30      437.14     13.53 o 
  -1   1   4     2064.38     2009.48     36.47 o 
   0   1   4      181.15      207.42      5.20 o 
   1   1   4       53.56       54.52      2.86 o 
   2   1   4       40.61       36.83      4.06 o 
   3   1   4     1179.37     1290.45     31.92 o 
   4   1   4        0.53        8.74      3.55 o 
   5   1   4     1238.71     1170.01     25.56 o 
   6   1   4     1204.08     1151.60     28.26 o 
   7   1   4       91.24      112.71     11.24 o 
   8   1   4      121.35      115.45      7.23 o 
   9   1   4        3.78       -5.63      5.00 o 
  10   1   4       52.21       60.58      8.62 o 
  11   1   4        6.40        5.19      6.19 o 
  12   1   4        8.21       23.07     10.13 o 
  13   1   4        0.80        4.19      9.75 o 
  14   1   4        9.18       -4.55      9.61 o 
 -16   2   4        0.32      -10.15      8.77 o 
 -15   2   4        0.29       -4.57      8.90 o 
 -14   2   4        0.96       -9.26      7.90 o 
 -13   2   4       43.62       74.12     12.52 o 
 -12   2   4       21.21       38.79     18.85 o 
 -11   2   4        6.00        9.82      5.45 o 
 -10   2   4       16.33       20.71      9.96 o 
  -9   2   4       84.85       97.29      8.63 o 
  -8   2   4      111.95      102.66      6.41 o 
  -7   2   4      677.65      658.16     31.91 o 
  -6   2   4      264.35      285.36     13.21 o 
  -5   2   4     1421.42     1585.21     63.36 o 
  -4   2   4      334.95      322.75     11.83 o 
  -3   2   4        3.95        2.76      1.84 o 
  -2   2   4      311.91      325.83      8.56 o 
  -1   2   4      184.42      130.86      5.67 o 
   0   2   4        0.84       -0.74      1.88 o 
   1   2   4       84.94       64.54      7.12 o 
   2   2   4        7.38        9.13      3.61 o 
   3   2   4      326.70      346.39     11.71 o 
   4   2   4      803.31      805.98     29.17 o 
   5   2   4        8.12        9.26      4.76 o 
   6   2   4       45.37       63.81      8.56 o 
   7   2   4      484.01      426.44     14.64 o 
   8   2   4      167.49      141.12      8.06 o 
   9   2   4       17.30       13.98      7.32 o 
  10   2   4       82.02       96.07     10.90 o 
  11   2   4        1.20       -2.33      6.34 o 
  12   2   4       25.70       32.11      9.04 o 
  13   2   4        0.19       -1.23      7.61 o 
 -15   3   4        0.65       -9.38      9.18 o 
 -14   3   4        1.34       -3.50      8.66 o 
 -13   3   4        6.37        9.84      8.58 o 
 -12   3   4       34.77       26.78      9.11 o 
 -11   3   4       46.31       36.19      9.24 o 
 -10   3   4        8.65        1.09      7.12 o 
  -9   3   4      163.82      167.43      9.07 o 
  -8   3   4       16.48       18.39      5.70 o 
  -7   3   4        0.71       -2.44      4.57 o 
  -6   3   4        8.90       16.01      5.02 o 
  -5   3   4       35.47       37.25      5.53 o 
  -4   3   4        1.82       -1.55      2.95 o 
  -3   3   4      313.66      329.33     11.24 o 
  -2   3   4      218.48      245.90     11.10 o 
  -1   3   4      242.16      243.62      9.09 o 
   0   3   4       10.50       15.45      4.41 o 
   1   3   4        3.79       -3.92      2.62 o 
   2   3   4       23.25       42.59      6.16 o 
   3   3   4        8.80       -5.59      3.73 o 
   4   3   4        3.61       -5.55      3.70 o 
   5   3   4       61.79       62.79      8.50 o 
   6   3   4        0.40        0.67      5.07 o 
   7   3   4      109.27      105.21      8.14 o 
   8   3   4        5.38       11.01      6.65 o 
   9   3   4        4.52        5.55      5.53 o 
  10   3   4       73.90       82.72      8.86 o 
  11   3   4        0.01       -2.34      6.98 o 
  12   3   4        0.64        4.19      8.25 o 
 -13   4   4        3.02       -8.23      6.81 o 
 -12   4   4       18.03        5.55      8.15 o 
 -11   4   4        1.54       -3.90      7.48 o 
 -10   4   4        0.61        2.80      7.65 o 
  -9   4   4        0.30        0.85      6.62 o 
  -8   4   4        6.72        7.57      6.96 o 
  -7   4   4      178.98      178.57     12.42 o 
  -6   4   4       46.63       57.88     14.85 o 
  -5   4   4        0.06       -7.58      6.13 o 
  -4   4   4       29.27       39.01      9.25 o 
  -3   4   4       19.67       30.92     13.61 o 
  -2   4   4        1.12        5.07      4.41 o 
  -1   4   4        2.57        6.56      4.11 o 
   0   4   4       20.82       28.14      4.45 o 
   1   4   4        2.76       -1.00      4.27 o 
   2   4   4        2.54        7.27      4.90 o 
   3   4   4        3.50        7.47      5.39 o 
   4   4   4        8.36        8.01      5.95 o 
   5   4   4       30.88       28.19      7.29 o 
   6   4   4        2.91       -5.29      5.98 o 
   7   4   4        0.00       -8.14      5.43 o 
   8   4   4        3.20       -0.95      6.49 o 
   9   4   4        0.61       -8.49      6.32 o 
  10   4   4       32.13       30.29      9.83 o 
  11   4   4        4.21       -0.60      8.79 o 
 -11   5   4        1.66        1.86      8.43 o 
 -10   5   4        0.11       -9.55      8.43 o 
  -9   5   4       12.67        4.04      9.60 o 
  -8   5   4        6.20        9.82      8.55 o 
  -7   5   4        0.56       -9.41      7.17 o 
  -6   5   4        6.23       -3.85      7.27 o 
  -5   5   4        7.68        5.62      7.66 o 
  -4   5   4      141.09      136.26     11.55 o 
  -3   5   4       15.85       11.53      9.81 o 
  -2   5   4       50.12       42.74     14.60 o 
  -1   5   4        6.88        5.83      8.05 o 
   0   5   4        0.43       -8.73      6.06 o 
   1   5   4        0.64       -7.77      5.18 o 
   2   5   4        4.77       -2.51      5.77 o 
   3   5   4        4.51        1.00      6.68 o 
   4   5   4        2.03       -9.09      6.33 o 
   5   5   4       28.24       20.95      8.30 o 
   6   5   4        0.60      -12.93      8.68 o 
   7   5   4        0.17       -1.38     11.55 o 
   8   5   4        3.73       -2.79     14.12 o 
   9   5   4        0.95       -5.01     23.24 o 
  -7   6   4        1.72       -1.54      9.28 o 
  -6   6   4        0.58       -6.50      9.96 o 
  -5   6   4        0.75       -9.23      9.45 o 
  -4   6   4        0.06       -6.98     11.49 o 
  -3   6   4        7.89        2.49     11.30 o 
  -2   6   4        2.46       -1.91      8.67 o 
  -1   6   4       37.50       30.49      7.17 o 
   0   6   4        2.67        2.68      7.20 o 
   1   6   4        0.19        1.61      8.09 o 
   2   6   4       14.99       18.80      9.19 o 
   3   6   4        2.85      -20.79     13.86 o 
   4   6   4        2.22        2.26     15.61 o 
   5   6   4        1.69       14.81     10.14 o 
 -16   1   5        2.18        7.26      8.80 o 
 -15   1   5        0.00       -3.11      7.54 o 
 -14   1   5        5.12       -3.78      5.49 o 
 -13   1   5       15.13       11.41      5.82 o 
 -12   1   5        0.08       -1.67      4.71 o 
 -11   1   5        1.98        6.83      4.73 o 
 -10   1   5       47.52       63.32      7.01 o 
  -9   1   5        0.86        0.02      2.89 o 
  -8   1   5      439.05      422.89     11.44 o 
  -7   1   5       86.95       96.08      4.24 o 
  -6   1   5        4.71        7.20      3.52 o 
  -5   1   5      266.93      306.06     10.02 o 
  -4   1   5        2.47        8.46      2.62 o 
  -3   1   5       73.33       98.73      6.33 o 
  -2   1   5        0.72        0.98      1.37 o 
  -1   1   5       82.01       58.92      2.51 o 
   0   1   5       48.58       47.25      2.49 o 
   1   1   5      335.16      396.40     11.79 o 
   2   1   5      106.66      110.23      4.18 o 
   3   1   5      781.73      761.25     20.51 o 
   4   1   5        0.25        4.04      3.57 o 
   5   1   5       85.35       80.09      5.31 o 
   6   1   5       14.82       19.12      4.97 o 
   7   1   5      258.81      253.42     23.15 o 
   8   1   5        6.63        6.10      7.99 o 
   9   1   5      105.58      130.52     11.05 o 
  10   1   5        5.05        1.40      5.79 o 
  11   1   5        0.01       -5.87      6.66 o 
  12   1   5       30.68       42.62     16.96 o 
  13   1   5        4.78       14.75     11.42 o 
 -16   2   5        0.34        2.10      9.70 o 
 -15   2   5       12.31        5.39      9.11 o 
 -14   2   5       15.39        8.88      8.91 o 
 -13   2   5        1.16       -1.07      9.30 o 
 -12   2   5       48.99       56.18      8.86 o 
 -11   2   5        0.28       -7.31      5.35 o 
 -10   2   5      189.41      183.51      9.62 o 
  -9   2   5       47.07       64.24     10.71 o 
  -8   2   5        0.01       -4.25      3.61 o 
  -7   2   5       25.42       46.48      6.23 o 
  -6   2   5      490.91      523.28     16.18 o 
  -5   2   5      763.23      840.50     23.05 o 
  -4   2   5      102.90       89.61      5.21 o 
  -3   2   5      318.42      298.75     10.16 o 
  -2   2   5       28.53       31.57      3.54 o 
  -1   2   5      194.97      166.29      6.38 o 
   0   2   5      213.55      195.32      6.17 o 
   1   2   5       15.07       16.68      2.70 o 
   2   2   5      434.16      468.58     20.54 o 
   3   2   5        7.84       -0.15      6.96 o 
   4   2   5       90.62       92.88      6.46 o 
   5   2   5      138.14      127.01      7.05 o 
   6   2   5        0.07       -3.20      4.06 o 
   7   2   5       44.39       75.86      9.82 o 
   8   2   5        3.02        5.05      5.71 o 
   9   2   5       20.14       27.59      7.54 o 
  10   2   5        0.19       -9.54      6.46 o 
  11   2   5        8.88        0.78      7.18 o 
  12   2   5        0.05       -4.44      7.34 o 
  13   2   5        3.82       -3.84      9.08 o 
 -15   3   5        1.86       10.91      9.25 o 
 -14   3   5        5.82       -3.28      9.03 o 
 -13   3   5        1.47       -8.06      7.53 o 
 -12   3   5        4.23       -3.88      6.80 o 
 -11   3   5      110.76      135.15     14.81 o 
 -10   3   5        5.33        2.24      6.58 o 
  -9   3   5       22.09       22.78      6.32 o 
  -8   3   5      131.36      118.21      7.59 o 
  -7   3   5       78.68       70.55      7.97 o 
  -6   3   5      632.88      670.75     29.15 o 
  -5   3   5       18.41       12.38      5.15 o 
  -4   3   5      440.56      429.42     30.56 o 
  -3   3   5       31.91       38.39      5.52 o 
  -2   3   5       97.30      103.85      9.16 o 
  -1   3   5      107.16       98.59      5.45 o 
   0   3   5      229.16      250.33      8.75 o 
   1   3   5      107.29       90.03     13.48 o 
   2   3   5       76.41       98.30      8.44 o 
   3   3   5      191.71      171.90     12.21 o 
   4   3   5        6.89       -1.91      4.27 o 
   5   3   5       20.10       17.40      5.84 o 
   6   3   5      129.62      111.50      8.38 o 
   7   3   5        4.62       15.58      6.80 o 
   8   3   5       94.22      114.64     11.04 o 
   9   3   5       24.70       28.80      7.17 o 
  10   3   5        0.31        7.61      6.56 o 
  11   3   5       49.24       36.67     10.04 o 
  12   3   5       25.82       33.56     10.98 o 
 -13   4   5        4.67        5.79      8.51 o 
 -12   4   5        0.06       -4.75      7.76 o 
 -11   4   5        2.50        0.82      7.09 o 
 -10   4   5       24.61       11.80     13.43 o 
  -9   4   5       37.05       35.91      9.31 o 
  -8   4   5       23.36       28.93      8.62 o 
  -7   4   5       40.15       41.00     16.06 o 
  -6   4   5       20.57       21.49      8.23 o 
  -5   4   5       15.61       13.10     10.98 o 
  -4   4   5      129.01      139.28     15.94 o 
  -3   4   5      171.78      167.04     19.03 o 
  -2   4   5      107.71      123.53     18.79 o 
  -1   4   5      229.00      238.93     14.12 o 
   0   4   5        0.66       -2.01      4.52 o 
   1   4   5      184.56      163.10     10.91 o 
   2   4   5       25.42       27.69      6.59 o 
   3   4   5       16.14       21.25      6.47 o 
   4   4   5       42.32       71.59     12.47 o 
   5   4   5        9.81        7.53      6.39 o 
   6   4   5        7.34        5.02      7.09 o 
   7   4   5       48.51       61.53     10.05 o 
   8   4   5        1.51       -5.09      6.14 o 
   9   4   5        2.51        1.37      6.98 o 
  10   4   5       13.76        5.94      7.73 o 
 -11   5   5        1.00        2.79      8.27 o 
 -10   5   5        3.49       -5.31      8.06 o 
  -9   5   5        0.39       -1.89      8.50 o 
  -8   5   5       30.22       34.49     14.60 o 
  -7   5   5        7.36       -0.12      8.07 o 
  -6   5   5       65.43       86.20     13.16 o 
  -5   5   5        2.04       -1.72      7.77 o 
  -4   5   5       41.33       54.84     11.12 o 
  -3   5   5       15.83       17.90      8.92 o 
  -2   5   5        1.28        5.07      7.94 o 
  -1   5   5       13.06        7.15      6.06 o 
   0   5   5        0.45       -1.48      6.80 o 
   1   5   5        9.56        8.81      8.17 o 
   2   5   5       10.50       -0.77      6.31 o 
   3   5   5       22.64       35.53      8.47 o 
   4   5   5        2.95       -1.82      6.73 o 
   5   5   5        0.55       -8.36      7.29 o 
   6   5   5        0.02      -10.76      7.40 o 
   7   5   5        5.34       -4.49      6.81 o 
   8   5   5        3.85       -4.07      8.72 o 
  -7   6   5        9.85        6.91     10.19 o 
  -6   6   5        9.40       11.81     10.33 o 
  -5   6   5        0.02       -6.87     11.88 o 
  -4   6   5        1.21        5.34     13.81 o 
  -3   6   5        1.48      -11.17      8.59 o 
  -2   6   5       18.29       32.46     15.01 o 
  -1   6   5        3.45        7.42      8.46 o 
   0   6   5        3.16        5.43      8.41 o 
   1   6   5        1.82       -2.24      8.72 o 
   2   6   5        0.88       -0.24     10.23 o 
   3   6   5        0.02        0.25     25.69 o 
   4   6   5        9.07       14.51     12.95 o 
 -16   0   6        1.10       -3.75      9.76 o 
 -15   0   6        0.76       -8.87      8.65 o 
 -14   0   6       36.45       35.87     12.36 o 
 -13   0   6       43.72       55.17     13.71 o 
 -12   0   6       32.67       16.89     11.78 o 
 -11   0   6      131.38      133.36      9.65 o 
 -10   0   6      106.58       97.09      7.17 o 
  -9   0   6      273.72      264.34     11.96 o 
  -8   0   6      118.81       97.06      6.60 o 
  -7   0   6     1324.57     1279.57     40.65 o 
  -6   0   6     1191.92     1188.67     36.20 o 
  -5   0   6      132.21      117.66      6.34 o 
  -4   0   6     1746.85     1651.43     48.25 o 
  -3   0   6      365.55      421.43     16.82 o 
  -2   0   6     1712.50     2140.28     50.56 o 
  -1   0   6      714.15      869.32     21.97 o 
   0   0   6     4391.85     4931.17    113.24 o 
   1   0   6      324.24      284.02      9.04 o 
   2   0   6      431.16      394.85     20.64 o 
   3   0   6       58.89       78.88      7.54 o 
   4   0   6      245.97      250.31     15.61 o 
   5   0   6      320.53      337.16     19.87 o 
   6   0   6       24.88       33.88      9.76 o 
   7   0   6        8.01        3.82      8.59 o 
   8   0   6      535.25      452.86     27.50 o 
   9   0   6       49.23       74.32     16.07 o 
  10   0   6      104.01      131.40     20.52 o 
  11   0   6      103.10      115.54     19.91 o 
  12   0   6        0.49      -15.78     10.52 o 
  13   0   6        1.09       -0.93     13.49 o 
 -16   1   6        1.51        7.35     12.79 o 
 -15   1   6       18.59       24.06      7.20 o 
 -14   1   6        0.92       -1.98      5.67 o 
 -13   1   6        8.19       -0.14      5.33 o 
 -12   1   6        7.38        4.38      4.96 o 
 -11   1   6       45.19       58.10      7.34 o 
 -10   1   6       47.37       53.95      6.73 o 
  -9   1   6      217.19      190.98      8.56 o 
  -8   1   6      515.95      564.12     14.28 o 
  -7   1   6      259.53      250.83      7.64 o 
  -6   1   6      339.60      384.48     10.16 o 
  -5   1   6      920.26     1021.15     26.39 o 
  -4   1   6     3988.60     4385.52     86.69 o 
  -3   1   6     1306.24     1460.46     27.50 o 
  -2   1   6     1443.91     1570.93     29.38 o 
  -1   1   6       38.93       46.44      3.32 o 
   0   1   6     1321.12     1375.23     26.23 o 
   1   1   6        2.89        5.07      2.27 o 
   2   1   6        5.75       10.28      2.67 o 
   3   1   6       48.36       73.34      6.81 o 
   4   1   6      559.57      507.55     18.86 o 
   5   1   6       31.31       44.07      6.09 o 
   6   1   6      183.53      165.40      7.97 o 
   7   1   6       10.80       21.93      7.07 o 
   8   1   6        0.47       -9.44      9.38 o 
   9   1   6       79.96       94.22      9.76 o 
  10   1   6       26.96       27.97      9.76 o 
  11   1   6        8.26        4.29      8.09 o 
  12   1   6        9.09       -1.39      9.02 o 
  13   1   6       12.89       18.02     10.00 o 
 -16   2   6        1.84       -1.47      9.77 o 
 -15   2   6        4.73        5.92      9.52 o 
 -14   2   6        1.31        1.68      8.47 o 
 -13   2   6       26.81       35.14      9.42 o 
 -12   2   6        5.09        5.08      5.77 o 
 -11   2   6        5.29        0.40      5.17 o 
 -10   2   6       39.73       56.64      7.91 o 
  -9   2   6       20.16       27.88      5.86 o 
  -8   2   6       31.90       50.73      6.59 o 
  -7   2   6      327.03      330.67     12.28 o 
  -6   2   6        0.12        1.67      3.59 o 
  -5   2   6        7.31        4.71      3.36 o 
  -4   2   6      766.79      757.02     21.31 o 
  -3   2   6     1062.36     1157.65     25.11 o 
  -2   2   6        7.11       12.34      2.81 o 
  -1   2   6      133.56      120.95      4.33 o 
   0   2   6      540.23      502.65     12.69 o 
   1   2   6        2.55        4.79      2.66 o 
   2   2   6      633.75      650.60     29.98 o 
   3   2   6       39.48       42.40      6.08 o 
   4   2   6       21.47       24.43      5.62 o 
   5   2   6        7.92        0.80      4.47 o 
   6   2   6        0.70       -0.82      4.78 o 
   7   2   6        9.30       -1.70      5.18 o 
   8   2   6       42.95       71.89      8.65 o 
   9   2   6        3.24       -3.70     13.24 o 
  10   2   6       31.96       34.84      8.70 o 
  11   2   6        4.87       -9.88      6.74 o 
  12   2   6        6.80        1.90      9.07 o 
 -15   3   6        0.06        1.52      8.81 o 
 -14   3   6        4.22        2.88      8.78 o 
 -13   3   6        7.03       19.99      9.35 o 
 -12   3   6       12.63        4.06      8.63 o 
 -11   3   6        3.11        0.28      7.46 o 
 -10   3   6       25.51       39.04      7.20 o 
  -9   3   6        0.02       -6.41      4.27 o 
  -8   3   6        0.00       -0.86      4.67 o 
  -7   3   6       51.73       67.55      7.74 o 
  -6   3   6        7.86       10.23      5.18 o 
  -5   3   6        0.11       -5.62      3.75 o 
  -4   3   6        1.68       -4.70      3.14 o 
  -3   3   6      106.22      137.19     14.81 o 
  -2   3   6        5.31        4.93      3.03 o 
  -1   3   6       51.38       57.30      4.63 o 
   0   3   6      479.21      459.57     12.48 o 
   1   3   6        0.67        0.04      4.10 o 
   2   3   6        5.24        5.78      5.01 o 
   3   3   6       49.42       40.77      6.82 o 
   4   3   6        0.02       -7.02      5.08 o 
   5   3   6       15.23       14.41      6.31 o 
   6   3   6       18.39       23.72     10.20 o 
   7   3   6        4.47       -2.20      5.96 o 
   8   3   6        1.64        1.55      6.66 o 
   9   3   6       27.26       20.52      7.91 o 
  10   3   6        0.01       -8.19      5.93 o 
  11   3   6        0.18      -12.01      8.00 o 
 -13   4   6        0.61        0.18      7.99 o 
 -12   4   6        0.08       -3.27     12.12 o 
 -11   4   6        2.80        3.55      8.68 o 
 -10   4   6        0.01      -10.66      7.49 o 
  -9   4   6       25.38       20.63      9.27 o 
  -8   4   6       12.78       10.31      5.63 o 
  -7   4   6       53.01       80.34      9.09 o 
  -6   4   6        4.15        5.53      6.59 o 
  -5   4   6        9.11       10.37      7.05 o 
  -4   4   6        6.58        5.75      6.72 o 
  -3   4   6        0.25       -3.71      5.71 o 
  -2   4   6        0.15        1.69      5.34 o 
  -1   4   6      101.64      133.75     15.69 o 
   0   4   6       14.51       16.23      5.74 o 
   1   4   6       38.41       55.35      7.78 o 
   2   4   6        9.20        1.87      5.58 o 
   3   4   6       17.23        6.73     10.30 o 
   4   4   6        0.36       -7.88      5.25 o 
   5   4   6       10.34       -4.30      6.13 o 
   6   4   6        0.31       -5.95      6.09 o 
   7   4   6        1.53       -7.78      9.25 o 
   8   4   6        7.86        2.78      7.17 o 
   9   4   6       13.88      -11.86      7.91 o 
  10   4   6        0.45        6.43     13.53 o 
 -11   5   6        0.79        2.77      8.72 o 
 -10   5   6       19.29       13.63     11.92 o 
  -9   5   6        8.81        5.92      8.74 o 
  -8   5   6        0.21       -1.00      9.13 o 
  -7   5   6        9.62       19.35      8.98 o 
  -6   5   6       62.77       73.62     13.17 o 
  -5   5   6       29.84       41.43     13.44 o 
  -4   5   6       31.07       46.83     10.53 o 
  -3   5   6       21.76       39.46     28.28 o 
  -2   5   6       25.53       25.11     13.97 o 
  -1   5   6       14.97       22.62     10.05 o 
   0   5   6        0.01       -6.18      7.91 o 
   1   5   6        6.50        7.81      8.63 o 
   2   5   6        0.74       -3.77      8.18 o 
   3   5   6        0.28        6.41     10.46 o 
   4   5   6       14.01       10.83      7.45 o 
   5   5   6        0.46       -0.89      7.25 o 
   6   5   6        0.01       -4.85      7.98 o 
   7   5   6        0.86      -11.71      7.81 o 
  -7   6   6        6.07        3.07      9.51 o 
  -6   6   6        1.95       -9.76     10.58 o 
  -5   6   6        0.27       -5.46     12.38 o 
  -4   6   6       13.04       20.93     10.80 o 
  -3   6   6        0.39       -1.18     14.34 o 
  -2   6   6       21.69       23.73     11.63 o 
  -1   6   6        6.36        7.62      6.71 o 
   0   6   6       20.44       17.33      9.81 o 
   1   6   6       25.35       23.19     10.98 o 
   2   6   6        0.08       -9.83     15.72 o 
   3   6   6        8.36       21.28     13.64 o 
 -16   1   7       14.04       15.72     12.17 o 
 -15   1   7        3.98        2.91      7.72 o 
 -14   1   7       10.05       -1.14      5.24 o 
 -13   1   7        8.76        6.39      5.82 o 
 -12   1   7        8.86       12.89      5.65 o 
 -11   1   7       12.21       16.33      5.45 o 
 -10   1   7        3.16        0.64      4.49 o 
  -9   1   7        0.71        0.60      3.62 o 
  -8   1   7       16.02       17.80      4.59 o 
  -7   1   7      529.90      517.02     13.05 o 
  -6   1   7        1.58        1.39      1.72 o 
  -5   1   7      387.41      359.11     13.34 o 
  -4   1   7      372.54      407.04      9.08 o 
  -3   1   7       24.54       33.14      2.70 o 
  -2   1   7        1.57        0.39      2.15 o 
  -1   1   7      668.28      762.72     15.83 o 
   0   1   7      206.13      203.84      6.05 o 
   1   1   7      371.13      332.58      9.36 o 
   2   1   7      223.82      208.55      6.93 o 
   3   1   7       96.61       91.32      5.66 o 
   4   1   7        9.44       11.57      4.66 o 
   5   1   7        7.75        7.46      4.62 o 
   6   1   7        0.07       -5.66      4.39 o 
   7   1   7       35.64       44.64      9.42 o 
   8   1   7        8.05        1.92      8.32 o 
   9   1   7        0.20       -5.95      7.03 o 
  10   1   7       13.85        9.66      8.92 o 
  11   1   7        3.50        0.97      8.71 o 
  12   1   7        4.74        0.88      9.32 o 
 -16   2   7        3.01       -1.47      9.69 o 
 -15   2   7        0.13       -7.36     13.31 o 
 -14   2   7        6.13        1.90      8.63 o 
 -13   2   7        0.49       -5.89      5.22 o 
 -12   2   7        2.15       -6.01      5.46 o 
 -11   2   7       39.59       47.21      7.80 o 
 -10   2   7       80.19       77.72      8.83 o 
  -9   2   7       59.86       59.09      7.87 o 
  -8   2   7        1.30       -3.32      4.26 o 
  -7   2   7      282.39      247.88     10.27 o 
  -6   2   7       50.17       59.28      6.59 o 
  -5   2   7      122.07      118.60      6.70 o 
  -4   2   7       15.93       21.35      4.38 o 
  -3   2   7     1653.15     1608.42     30.87 o 
  -2   2   7        9.39       10.28      2.70 o 
  -1   2   7      604.32      556.33     12.56 o 
   0   2   7        3.24        2.21      2.67 o 
   1   2   7        4.86        4.17      2.89 o 
   2   2   7       10.85        4.82      4.54 o 
   3   2   7      107.26      100.66      6.54 o 
   4   2   7       10.56        9.43      5.04 o 
   5   2   7        2.63       -4.77      4.48 o 
   6   2   7      125.21      121.11     11.86 o 
   7   2   7        4.52        3.17      5.79 o 
   8   2   7        1.79       -1.66      5.38 o 
   9   2   7        8.83        9.89      8.53 o 
  10   2   7        0.65       -6.78      6.59 o 
  11   2   7        3.83       -2.87      7.00 o 
  12   2   7        1.97        7.90     11.35 o 
 -15   3   7        3.63       10.01     10.36 o 
 -14   3   7       11.13       19.53     10.82 o 
 -13   3   7        1.84        3.33      8.88 o 
 -12   3   7       17.60       16.53      9.52 o 
 -11   3   7       40.70       43.19      8.54 o 
 -10   3   7        2.40       -1.51      5.07 o 
  -9   3   7        0.24       -5.27      4.42 o 
  -8   3   7       99.76      103.31      9.69 o 
  -7   3   7       94.09      104.48      8.50 o 
  -6   3   7       52.79       72.61      7.87 o 
  -5   3   7       44.50       42.26      6.52 o 
  -4   3   7        2.22       -4.89      3.26 o 
  -3   3   7      143.51      149.41     14.41 o 
  -2   3   7        0.85       -3.18      3.31 o 
  -1   3   7      101.40       87.26     13.17 o 
   0   3   7      195.62      176.21      8.41 o 
   1   3   7       41.71       33.28      6.27 o 
   2   3   7      374.25      366.75     15.13 o 
   3   3   7       83.50      101.70     10.37 o 
   4   3   7      114.10      131.60      9.45 o 
   5   3   7        0.26       -8.10      5.40 o 
   6   3   7        0.96       -2.79      5.89 o 
   7   3   7        3.45       -6.40      5.98 o 
   8   3   7        7.24        2.62      7.24 o 
   9   3   7        2.56       -9.15      6.10 o 
  10   3   7        0.05       -3.47      8.64 o 
  11   3   7       10.66       -3.40      9.35 o 
 -13   4   7        0.15       -0.29      9.07 o 
 -12   4   7        4.25       -4.13      7.91 o 
 -11   4   7        0.84       -8.40     11.49 o 
 -10   4   7        0.03       -0.51      7.57 o 
  -9   4   7       88.25       92.28     12.45 o 
  -8   4   7       17.04        9.13      6.06 o 
  -7   4   7        2.08       -2.50      5.16 o 
  -6   4   7       69.75       90.70     11.79 o 
  -5   4   7      139.94      138.48     19.93 o 
  -4   4   7        4.34       13.36      7.30 o 
  -3   4   7      249.49      271.24     12.34 o 
  -2   4   7       40.23       40.55      8.80 o 
  -1   4   7      305.54      299.25     24.57 o 
   0   4   7       14.09        3.52      8.02 o 
   1   4   7        2.25       -2.62      7.48 o 
   2   4   7       12.34       17.46      6.90 o 
   3   4   7        2.37       -5.29      5.74 o 
   4   4   7        5.00       -2.32      5.33 o 
   5   4   7       19.66        7.93      8.35 o 
   6   4   7        1.87       -1.27      7.57 o 
   7   4   7       14.03        3.60      7.46 o 
   8   4   7        1.43       -3.15      7.74 o 
   9   4   7        2.62      -11.96      7.98 o 
 -11   5   7       23.46       17.79     12.85 o 
 -10   5   7        3.10       -2.30     15.96 o 
  -9   5   7        5.72       -3.19      8.83 o 
  -8   5   7       40.36       49.30     11.98 o 
  -7   5   7        0.92        3.90      8.65 o 
  -6   5   7        0.04       -0.91      8.58 o 
  -5   5   7      138.99      157.22     16.60 o 
  -4   5   7       11.95       49.75     25.18 o 
  -3   5   7        3.69        5.66      8.29 o 
  -2   5   7       17.20       16.28      6.51 o 
  -1   5   7        9.37        5.82      9.77 o 
   0   5   7        1.98        2.33      8.30 o 
   1   5   7       56.75       74.13     20.34 o 
   2   5   7        6.67        8.15      9.82 o 
   3   5   7       21.92       32.53     12.36 o 
   4   5   7       22.39       19.07     11.78 o 
   5   5   7        8.15        2.15      7.99 o 
   6   5   7       14.18        9.67      8.39 o 
  -6   6   7        0.07       -1.17     13.84 o 
  -5   6   7        1.70        7.74     18.40 o 
  -4   6   7        9.76        1.49     13.67 o 
  -3   6   7        3.80        0.92      4.23 o 
  -2   6   7        1.34       -9.42      7.29 o 
  -1   6   7        2.93       -1.77      6.89 o 
   0   6   7        1.30       -7.14      7.68 o 
   1   6   7        0.01        3.98     10.37 o 
   2   6   7        2.06       -1.29     10.13 o 
 -17   0   8        1.83       -1.69     10.56 o 
 -16   0   8        3.18       -5.68      9.20 o 
 -15   0   8       66.92       47.67     14.96 o 
 -14   0   8       30.53       21.45     10.60 o 
 -13   0   8      121.72      119.92     13.82 o 
 -12   0   8      273.99      294.74     21.66 o 
 -11   0   8        0.98        8.70      8.55 o 
 -10   0   8       35.64       59.13     10.93 o 
  -9   0   8        1.37       -3.03      4.26 o 
  -8   0   8      311.71      293.31     12.81 o 
  -7   0   8       81.92       68.39      7.43 o 
  -6   0   8     1336.28     1355.26     41.71 o 
  -5   0   8      114.94      111.82      5.64 o 
  -4   0   8     1620.47     1594.56     39.17 o 
  -3   0   8      710.95      802.58     21.42 o 
  -2   0   8      778.31     1019.28     26.24 o 
  -1   0   8      435.27      535.76     24.82 o 
   0   0   8      639.94      696.76     19.26 o 
   1   0   8     3305.24     3373.47     79.50 o 
   2   0   8      542.32      513.03     18.76 o 
   3   0   8     1317.30     1217.90     43.87 o 
   4   0   8       27.67       33.24      9.43 o 
   5   0   8       16.38       22.49     10.08 o 
   6   0   8       13.31        2.28      7.85 o 
   7   0   8        8.90       -5.47      9.50 o 
   8   0   8        0.67       -0.30      9.69 o 
   9   0   8       37.24       57.19     16.05 o 
  10   0   8       13.61        1.89     10.97 o 
  11   0   8        1.61       -5.77     11.38 o 
  12   0   8        8.82       11.00     15.25 o 
 -16   1   8        4.37       -8.45      7.50 o 
 -15   1   8        6.99        6.11      7.98 o 
 -14   1   8        6.41        8.35      7.28 o 
 -13   1   8       19.10       10.35      6.09 o 
 -12   1   8       36.80       27.24      7.21 o 
 -11   1   8        0.15       -2.68      4.65 o 
 -10   1   8      239.90      204.53     12.79 o 
  -9   1   8       17.41       23.71      5.44 o 
  -8   1   8      336.17      296.03     12.40 o 
  -7   1   8        2.45       -1.49      3.20 o 
  -6   1   8      168.56      141.98      5.39 o 
  -5   1   8       37.80       53.92      6.20 o 
  -4   1   8       46.29       52.54      3.13 o 
  -3   1   8      464.00      421.59      8.96 o 
  -2   1   8     2982.98     3264.75     59.44 o 
  -1   1   8      543.20      499.34     16.47 o 
   0   1   8      444.30      437.27     10.56 o 
   1   1   8        6.00        9.33      3.27 o 
   2   1   8       85.92       83.32      4.56 o 
   3   1   8      103.73       94.78      5.98 o 
   4   1   8        0.04       -1.40      3.98 o 
   5   1   8      319.78      297.54     11.63 o 
   6   1   8        0.15       -6.95      4.64 o 
   7   1   8       47.12       62.75     10.28 o 
   8   1   8       14.10       14.18      8.29 o 
   9   1   8        4.37       -9.51      7.50 o 
  10   1   8       18.28        4.89     12.54 o 
  11   1   8        2.11        3.65      9.08 o 
 -16   2   8        3.83       -1.84      9.15 o 
 -15   2   8        0.27       -8.10      8.81 o 
 -14   2   8        0.86      -10.99      7.32 o 
 -13   2   8        0.09        0.42      6.24 o 
 -12   2   8       40.10       68.63      9.11 o 
 -11   2   8       11.12       20.63      6.51 o 
 -10   2   8       53.72       73.46      9.43 o 
  -9   2   8       20.06       12.31      5.50 o 
  -8   2   8        4.42        4.01      4.69 o 
  -7   2   8       40.54       50.80      6.97 o 
  -6   2   8      494.19      466.48     15.66 o 
  -5   2   8      102.30      102.04      6.83 o 
  -4   2   8      140.97      114.30      6.71 o 
  -3   2   8        0.19       -2.04      2.26 o 
  -2   2   8       48.95       58.63      4.03 o 
  -1   2   8      184.58      172.64      5.84 o 
   0   2   8      138.12      140.36      6.25 o 
   1   2   8      384.43      370.14     13.17 o 
   2   2   8       82.10       81.98      8.48 o 
   3   2   8       54.00       74.91     11.36 o 
   4   2   8       10.21        1.71      5.47 o 
   5   2   8       62.88       70.60      8.95 o 
   6   2   8       22.21       28.88     10.21 o 
   7   2   8        3.13       -8.60      5.73 o 
   8   2   8        1.68       -6.65      6.14 o 
   9   2   8        0.21       -3.56      8.57 o 
  10   2   8       10.52        2.05      7.90 o 
  11   2   8        6.15       -1.03     12.22 o 
 -15   3   8        7.13       -7.57      9.26 o 
 -14   3   8        4.41        3.91      9.94 o 
 -13   3   8        0.09      -12.11      8.07 o 
 -12   3   8        7.08        9.72      7.08 o 
 -11   3   8        9.22       15.74      6.79 o 
 -10   3   8       18.84       12.84      6.09 o 
  -9   3   8       14.96        6.07      5.77 o 
  -8   3   8       12.85       14.13      5.74 o 
  -7   3   8       29.12       33.62      6.62 o 
  -6   3   8       10.95       20.20      7.32 o 
  -5   3   8       53.88       69.61      8.08 o 
  -4   3   8       84.96       97.85      7.16 o 
  -3   3   8       39.59       35.22      4.65 o 
  -2   3   8      282.61      239.69      9.90 o 
  -1   3   8        5.48        7.45      4.64 o 
   0   3   8        3.65       -0.04      4.61 o 
   1   3   8      144.43      126.98      8.12 o 
   2   3   8       89.80      109.57     11.09 o 
   3   3   8        0.94       -8.57      5.71 o 
   4   3   8        6.33       -3.96      5.75 o 
   5   3   8        2.92       -9.18      6.12 o 
   6   3   8        0.84       -9.46      6.30 o 
   7   3   8       24.89       24.44      8.56 o 
   8   3   8        0.04       -4.73      7.03 o 
   9   3   8        1.97       -5.31      7.35 o 
  10   3   8        1.94       -0.57      9.70 o 
 -13   4   8        0.83        2.84      9.03 o 
 -12   4   8        0.53       -5.90      7.81 o 
 -11   4   8        0.06       -4.57      8.35 o 
 -10   4   8        0.70       -2.92      6.40 o 
  -9   4   8        6.83        6.58      6.97 o 
  -8   4   8       12.45       19.18      7.02 o 
  -7   4   8       19.16       22.77      6.44 o 
  -6   4   8        2.50       -0.38      6.58 o 
  -5   4   8       40.42       38.08      9.31 o 
  -4   4   8       33.23       63.02      8.92 o 
  -3   4   8       65.75       65.65     11.09 o 
  -2   4   8      216.43      170.67     15.51 o 
  -1   4   8        7.82        3.88      7.57 o 
   0   4   8       22.02        9.64      8.01 o 
   1   4   8       20.66       14.30      9.18 o 
   2   4   8       56.51       58.71      8.94 o 
   3   4   8        8.38       -6.32      5.61 o 
   4   4   8       30.19       45.36      9.40 o 
   5   4   8       17.74        3.60      9.01 o 
   6   4   8        0.28       -9.96      6.64 o 
   7   4   8        0.38       -8.27      7.15 o 
   8   4   8       13.88        3.13      8.47 o 
 -10   5   8        5.80      -11.32      7.97 o 
  -9   5   8        7.94        6.20     11.10 o 
  -8   5   8        4.79        1.95      9.57 o 
  -7   5   8       55.74       70.95     13.51 o 
  -6   5   8       23.49       34.92     10.51 o 
  -5   5   8       25.98       46.07     11.97 o 
  -4   5   8       23.74       22.96     20.96 o 
  -3   5   8       11.19       12.35      6.67 o 
  -2   5   8        8.05       10.21      7.30 o 
  -1   5   8       30.48       18.55      9.52 o 
   0   5   8        2.21        0.20     16.40 o 
   1   5   8        0.06       -3.75      8.87 o 
   2   5   8        0.49       -2.73     10.02 o 
   3   5   8       26.18       16.51     11.53 o 
   4   5   8        2.63        3.17     11.34 o 
   5   5   8        2.66        1.29     11.05 o 
  -4   6   8        2.06       -1.08      3.86 o 
  -3   6   8        2.12       -0.84      6.15 o 
  -2   6   8        0.86        7.04      7.28 o 
  -1   6   8        0.88       -1.40      7.69 o 
 -16   1   9        5.79       -3.91      7.81 o 
 -15   1   9       13.52        6.42      8.55 o 
 -14   1   9        4.62        7.59      7.11 o 
 -13   1   9       39.36       44.37      9.66 o 
 -12   1   9       25.17       19.26      9.14 o 
 -11   1   9      172.48      181.77      9.79 o 
 -10   1   9       42.89       71.69      8.79 o 
  -9   1   9        1.12        7.78      4.95 o 
  -8   1   9        0.32        0.91      4.27 o 
  -7   1   9       81.86       87.04     10.55 o 
  -6   1   9      230.35      196.69      8.53 o 
  -5   1   9      380.59      375.95      8.35 o 
  -4   1   9       51.56       45.30      3.45 o 
  -3   1   9        4.42        4.81      2.30 o 
  -2   1   9       70.50       82.29      4.06 o 
  -1   1   9      114.35      127.10      5.03 o 
   0   1   9        2.52       -1.38      2.55 o 
   1   1   9      419.04      387.69     11.16 o 
   2   1   9        2.86       -3.52      3.09 o 
   3   1   9        0.81        1.31      4.29 o 
   4   1   9       56.27       68.30      8.19 o 
   5   1   9       55.68       84.83      9.21 o 
   6   1   9       33.22       37.97      7.96 o 
   7   1   9       30.14       28.40     10.50 o 
   8   1   9       19.48        7.46      8.10 o 
   9   1   9        3.33      -10.23      6.82 o 
  10   1   9        0.10       -1.11      8.36 o 
  11   1   9        1.51      -12.88      8.59 o 
 -16   2   9        0.14      -11.02     11.54 o 
 -15   2   9        1.19        1.24      7.27 o 
 -14   2   9        9.82        6.86      7.42 o 
 -13   2   9       75.63       87.03     10.41 o 
 -12   2   9        4.41       -1.21      6.07 o 
 -11   2   9       14.26       13.50      6.39 o 
 -10   2   9      129.55      143.51     10.29 o 
  -9   2   9      193.06      166.92      9.33 o 
  -8   2   9       95.21      100.25      9.46 o 
  -7   2   9       30.01       33.28      6.09 o 
  -6   2   9       11.82        2.00      4.34 o 
  -5   2   9       16.84       10.22      3.82 o 
  -4   2   9       68.50       72.29      6.88 o 
  -3   2   9        0.10       -4.10      3.85 o 
  -2   2   9      235.03      207.84      6.72 o 
  -1   2   9       17.76       19.85      3.58 o 
   0   2   9       51.68       65.43      5.80 o 
   1   2   9       25.70       31.41      6.26 o 
   2   2   9        2.39       -2.83      4.85 o 
   3   2   9       73.42      103.17     14.26 o 
   4   2   9      597.65      515.69     18.00 o 
   5   2   9        1.18       -6.75      6.32 o 
   6   2   9       42.28       35.55      7.96 o 
   7   2   9       38.78       52.19     12.44 o 
   8   2   9        1.41        3.76      6.92 o 
   9   2   9        5.89       17.35     10.04 o 
  10   2   9        1.82       -6.32      8.39 o 
 -14   3   9        3.67        9.52      9.18 o 
 -13   3   9       34.78       43.49      9.77 o 
 -12   3   9        0.58       -5.92      5.95 o 
 -11   3   9       16.80        8.67      6.90 o 
 -10   3   9        3.66       -5.07      5.30 o 
  -9   3   9        0.44       -1.85      4.79 o 
  -8   3   9        1.13       -6.12      4.08 o 
  -7   3   9        4.03        3.11      4.48 o 
  -6   3   9      215.50      189.72      9.80 o 
  -5   3   9       27.08       35.48      5.86 o 
  -4   3   9      357.24      305.88     10.61 o 
  -3   3   9       13.71        9.05      4.28 o 
  -2   3   9        5.42        0.96      4.38 o 
  -1   3   9       88.64       96.56     12.25 o 
   0   3   9      798.12      791.67     28.74 o 
   1   3   9      141.50      144.53     13.52 o 
   2   3   9      250.21      279.88     15.35 o 
   3   3   9       15.94        8.43      7.08 o 
   4   3   9       15.32       13.80      7.18 o 
   5   3   9       63.18       97.93     24.33 o 
   6   3   9        4.67       -3.99      6.82 o 
   7   3   9        0.07       -9.58      6.39 o 
   8   3   9       15.54       12.19      8.14 o 
   9   3   9        4.30       -5.60      7.91 o 
 -13   4   9        1.19       -8.63      8.37 o 
 -12   4   9        0.01      -12.40      8.26 o 
 -11   4   9        0.05      -11.86      7.91 o 
 -10   4   9        0.45       -8.29      6.10 o 
  -9   4   9       61.85       80.84     10.66 o 
  -8   4   9       15.33       19.20      7.26 o 
  -7   4   9       69.48       69.17      9.15 o 
  -6   4   9      101.40      104.75     10.21 o 
  -5   4   9       48.40       50.31      8.59 o 
  -4   4   9        2.33       -6.60      5.15 o 
  -3   4   9      362.02      263.86     19.74 o 
  -2   4   9       23.10       13.88      8.74 o 
  -1   4   9        1.95        3.75      7.81 o 
   0   4   9      132.82      123.00     10.69 o 
   1   4   9        8.22       -3.97      8.53 o 
   2   4   9        1.81      -11.86      7.91 o 
   3   4   9        2.79       -9.00      6.00 o 
   4   4   9       14.47       18.80      8.18 o 
   5   4   9        7.74        7.04      7.89 o 
   6   4   9       21.92       15.83     11.57 o 
   7   4   9       13.41        7.54      8.91 o 
 -10   5   9        0.34       -8.27      9.01 o 
  -9   5   9        5.87        3.94      8.87 o 
  -8   5   9        6.61       -9.48      7.85 o 
  -7   5   9       21.24       31.32     11.56 o 
  -6   5   9       11.85        5.88      8.67 o 
  -5   5   9        5.55       21.26     10.17 o 
  -4   5   9       25.48       33.04     20.53 o 
  -3   5   9        1.21        6.82      7.26 o 
  -2   5   9        4.31        1.46      6.68 o 
  -1   5   9        3.59        7.14      8.87 o 
   0   5   9        3.05       -2.14      8.71 o 
   1   5   9        3.91        2.77     10.03 o 
   2   5   9        4.77       17.52     11.70 o 
   3   5   9        0.94        1.41     11.25 o 
   4   5   9       14.37       15.89     12.71 o 
 -16   0  10        4.19       -1.80      9.41 o 
 -15   0  10        0.00       -4.25      9.04 o 
 -14   0  10        3.01       -2.36      8.72 o 
 -13   0  10       59.51       50.62     13.60 o 
 -12   0  10       51.01       40.10     11.78 o 
 -11   0  10       24.25       27.13     10.54 o 
 -10   0  10      411.86      419.39     26.37 o 
  -9   0  10       39.23       46.54     11.51 o 
  -8   0  10      545.99      543.22     30.53 o 
  -7   0  10     1304.54     1226.90     31.81 o 
  -6   0  10       88.42       83.23      5.92 o 
  -5   0  10     1406.36     1446.80     36.64 o 
  -4   0  10       28.65       24.28      5.19 o 
  -3   0  10     1347.19     1431.16     36.40 o 
  -2   0  10      263.43      299.12     10.77 o 
  -1   0  10       11.20        9.86      4.08 o 
   0   0  10      190.30      195.92      8.51 o 
   1   0  10      540.76      462.16     14.91 o 
   2   0  10       49.89       76.80      9.03 o 
   3   0  10      269.31      230.47     14.74 o 
   4   0  10        7.10        6.25      8.54 o 
   5   0  10        0.05       -7.81      8.48 o 
   6   0  10        4.52       -9.87      8.50 o 
   7   0  10       57.50       69.87     16.83 o 
   8   0  10        1.51       -0.35     11.32 o 
   9   0  10       19.72       29.19     15.59 o 
  10   0  10       39.20       41.83     17.20 o 
 -16   1  10        1.68       -6.28      7.06 o 
 -15   1  10        2.36       -7.57      6.69 o 
 -14   1  10        2.46       -3.39      7.01 o 
 -13   1  10        2.17       -3.77      6.57 o 
 -12   1  10        4.54        2.19      7.57 o 
 -11   1  10      132.73      129.29      8.28 o 
 -10   1  10      439.80      392.08     14.73 o 
  -9   1  10      178.75      159.02      8.69 o 
  -8   1  10      256.93      254.71     10.93 o 
  -7   1  10      524.17      496.90     16.36 o 
  -6   1  10       25.32       26.14      4.51 o 
  -5   1  10        9.87        3.38      2.95 o 
  -4   1  10       20.78       13.27      2.88 o 
  -3   1  10      324.24      336.42      8.11 o 
  -2   1  10        0.02       -4.17      2.78 o 
  -1   1  10      505.37      480.29     11.90 o 
   0   1  10      189.40      178.40      6.43 o 
   1   1  10      151.98      149.71      6.69 o 
   2   1  10       69.17      114.46      9.63 o 
   3   1  10      352.97      298.96     11.96 o 
   4   1  10        2.90       -3.56      5.41 o 
   5   1  10       95.18       75.33      9.72 o 
   6   1  10      232.34      229.26     13.64 o 
   7   1  10       32.73       21.53     10.21 o 
   8   1  10       32.28       36.34     11.86 o 
   9   1  10        0.13       -6.52     12.12 o 
  10   1  10        0.04       -6.32      8.39 o 
 -15   2  10        4.48       -3.41      8.58 o 
 -14   2  10       25.36       40.26      8.95 o 
 -13   2  10        5.51        7.64      6.51 o 
 -12   2  10       40.62       43.80      8.03 o 
 -11   2  10       12.93       21.85      7.05 o 
 -10   2  10       13.42       16.94      6.12 o 
  -9   2  10        5.00        3.47      5.26 o 
  -8   2  10        6.61        2.87      5.34 o 
  -7   2  10       96.82      119.52      9.88 o 
  -6   2  10        2.51        2.44      6.22 o 
  -5   2  10      239.51      209.85      8.41 o 
  -4   2  10        0.37       -1.05      3.44 o 
  -3   2  10      144.49      122.06      6.26 o 
  -2   2  10       88.07       98.88      7.67 o 
  -1   2  10        0.59       -1.05      3.29 o 
   0   2  10       97.68      126.51     13.83 o 
   1   2  10      289.36      269.70     11.68 o 
   2   2  10      207.45      208.34     10.57 o 
   3   2  10      411.63      413.48     15.89 o 
   4   2  10      103.99      126.53      9.41 o 
   5   2  10        1.63       -9.21      7.00 o 
   6   2  10        0.25       -6.84      6.47 o 
   7   2  10       23.36       29.95      8.48 o 
   8   2  10        3.58       -2.77      6.26 o 
   9   2  10       10.91        8.83      9.44 o 
 -14   3  10        4.62       -7.22     14.07 o 
 -13   3  10        0.00       -2.69      6.74 o 
 -12   3  10       20.48       23.16      7.94 o 
 -11   3  10        9.65        2.44      6.68 o 
 -10   3  10       22.45       11.22      6.81 o 
  -9   3  10        1.57       -5.57      4.86 o 
  -8   3  10       22.31       27.68      6.78 o 
  -7   3  10        5.20        4.37      5.37 o 
  -6   3  10       44.37       40.52      6.27 o 
  -5   3  10       31.76       45.10      8.84 o 
  -4   3  10        3.77        1.47      4.31 o 
  -3   3  10       46.03       39.35      6.24 o 
  -2   3  10       56.77       92.24     27.43 o 
  -1   3  10      321.91      321.61     16.84 o 
   0   3  10      211.32      190.37     13.16 o 
   1   3  10       35.53       58.21      9.29 o 
   2   3  10       14.30       12.62      7.36 o 
   3   3  10        0.68       -0.99      6.60 o 
   4   3  10       13.09        6.69      7.37 o 
   5   3  10        0.36       -4.35      6.91 o 
   6   3  10        3.99       -0.56      7.91 o 
   7   3  10        0.51       -4.55      7.86 o 
   8   3  10        2.58       -8.99      7.71 o 
 -12   4  10        0.14        4.69      9.00 o 
 -11   4  10        0.15       -2.46      6.73 o 
 -10   4  10        3.11        0.41      6.56 o 
  -9   4  10        4.67        5.63      6.94 o 
  -8   4  10        0.91       -6.40      6.28 o 
  -7   4  10       46.67       53.78      8.48 o 
  -6   4  10        0.00       -7.62      5.08 o 
  -5   4  10        0.29       -7.06      4.71 o 
  -4   4  10      131.21      123.78     17.07 o 
  -3   4  10        5.37        5.52      8.67 o 
  -2   4  10       18.18        9.97      8.51 o 
  -1   4  10       16.61       23.74     10.10 o 
   0   4  10        7.27       -1.05      9.22 o 
   1   4  10       40.19       10.38      9.90 o 
   2   4  10        0.76        1.01      9.14 o 
   3   4  10        0.20       -6.91      8.76 o 
   4   4  10        4.72       -6.68      9.88 o 
   5   4  10        0.46       -6.27      8.07 o 
   6   4  10        3.32       -9.84      8.78 o 
  -9   5  10        0.55       -4.60      9.25 o 
  -8   5  10        0.52       -1.07      9.99 o 
  -7   5  10        5.25       -0.83     27.09 o 
  -6   5  10        1.38       -7.77      8.75 o 
  -5   5  10        0.66        1.89      6.02 o 
  -4   5  10        0.13        1.56      7.13 o 
  -3   5  10        4.94       -0.53      7.77 o 
  -2   5  10        6.39       -0.10      8.35 o 
  -1   5  10        1.26       -4.41      8.21 o 
   0   5  10        0.08      -11.71      7.80 o 
   1   5  10        6.53        4.08     10.11 o 
   2   5  10        0.68       -1.02     10.59 o 
   3   5  10        7.64       22.83     12.16 o 
 -16   1  11        5.40       -8.77      7.09 o 
 -15   1  11        0.04       -7.07      9.28 o 
 -14   1  11        0.40       -9.02      6.01 o 
 -13   1  11        0.00       -8.80      6.08 o 
 -12   1  11       76.98       76.22     10.98 o 
 -11   1  11       15.06       11.26      6.74 o 
 -10   1  11       50.17       52.66     13.83 o 
  -9   1  11      100.29      122.59     10.30 o 
  -8   1  11       59.85       83.34      7.53 o 
  -7   1  11       49.29       81.40      7.38 o 
  -6   1  11        0.35       -3.94      3.60 o 
  -5   1  11      211.59      212.43      8.40 o 
  -4   1  11      264.42      266.60      8.15 o 
  -3   1  11       43.50       46.54      4.41 o 
  -2   1  11       48.38       69.13      5.68 o 
  -1   1  11        2.35        4.36      3.53 o 
   0   1  11       13.63       10.46      3.83 o 
   1   1  11      135.57      111.44      6.12 o 
   2   1  11        1.12        5.26      5.87 o 
   3   1  11        7.56        9.75      6.51 o 
   4   1  11       15.94        8.77      6.46 o 
   5   1  11      153.71      140.08      9.07 o 
   6   1  11       23.32       19.95      9.12 o 
   7   1  11       14.04       11.96      9.61 o 
   8   1  11        0.26      -11.06      7.37 o 
   9   1  11        8.12       15.56      9.63 o 
 -15   2  11       12.87        8.84      8.66 o 
 -14   2  11       31.40       28.73     19.35 o 
 -13   2  11        5.75        0.05      6.67 o 
 -12   2  11       31.43       32.08      7.78 o 
 -11   2  11       24.94       16.56      7.01 o 
 -10   2  11       88.61      132.86     11.66 o 
  -9   2  11       65.61       71.75      8.67 o 
  -8   2  11      255.96      219.04     10.74 o 
  -7   2  11      113.00      118.84      6.80 o 
  -6   2  11      228.29      181.07      8.22 o 
  -5   2  11       20.82       27.11      5.63 o 
  -4   2  11       64.93       79.58      7.37 o 
  -3   2  11        0.02       -4.30      3.79 o 
  -2   2  11      180.20      138.56      7.06 o 
  -1   2  11      324.75      314.65     11.09 o 
   0   2  11       26.63       33.10      7.60 o 
   1   2  11       44.83       48.73      8.68 o 
   2   2  11      424.08      428.16     16.41 o 
   3   2  11       62.37       56.95      9.34 o 
   4   2  11       55.13       74.90     13.96 o 
   5   2  11       45.85       54.95      9.22 o 
   6   2  11        6.87       -3.98     10.21 o 
   7   2  11       76.35       95.33     11.53 o 
   8   2  11        0.12       -6.31      8.07 o 
 -14   3  11        0.02       -5.86      7.35 o 
 -13   3  11       12.15        9.29      7.73 o 
 -12   3  11        3.06        5.70      7.24 o 
 -11   3  11        0.78       -8.71      5.80 o 
 -10   3  11       25.46       13.56      7.21 o 
  -9   3  11       28.09       21.98      6.84 o 
  -8   3  11       46.34       59.97      8.75 o 
  -7   3  11        0.00       -4.16      4.23 o 
  -6   3  11      174.75      150.21      7.85 o 
  -5   3  11       18.80       21.97      5.97 o 
  -4   3  11      299.39      256.47     10.08 o 
  -3   3  11      112.69       95.80     10.13 o 
  -2   3  11        0.11        3.02      7.98 o 
  -1   3  11      195.67      144.82     11.83 o 
   0   3  11       79.65      121.23     14.94 o 
   1   3  11        2.58      -10.77      7.90 o 
   2   3  11       68.16       61.91     10.12 o 
   3   3  11      116.83      163.25     14.14 o 
   4   3  11       17.62       27.48      8.90 o 
   5   3  11       14.43       14.99      8.51 o 
   6   3  11       20.58       18.12      8.68 o 
   7   3  11        0.03      -11.12      7.41 o 
 -12   4  11        5.88        7.06      7.61 o 
 -11   4  11        1.22        0.23      7.36 o 
 -10   4  11        6.51       -3.15      7.37 o 
  -9   4  11        0.41       -8.76      5.84 o 
  -8   4  11        5.03        8.85      6.33 o 
  -7   4  11        1.05       -3.94      5.53 o 
  -6   4  11       19.55       11.44      5.51 o 
  -5   4  11        0.05       -9.31      6.21 o 
  -4   4  11        7.24        0.32      7.75 o 
  -3   4  11        4.82       -6.69      7.40 o 
  -2   4  11       37.25       34.01     10.56 o 
  -1   4  11        7.19        2.08      8.48 o 
   0   4  11       18.16       21.53     10.08 o 
   1   4  11        5.56       -0.99      9.02 o 
   2   4  11        2.05      -12.53      8.35 o 
   3   4  11        3.01        2.37     10.24 o 
   4   4  11       19.48       38.83     13.52 o 
   5   4  11       12.14        0.96     11.86 o 
  -8   5  11        0.75      -10.22      8.57 o 
  -7   5  11        0.01       -3.34      8.82 o 
  -6   5  11        5.98        4.76      6.64 o 
  -5   5  11        6.09       -6.62      7.11 o 
  -4   5  11       11.90       18.10      9.16 o 
  -3   5  11        5.95       -8.89      7.08 o 
  -2   5  11        3.05       -8.57      7.24 o 
  -1   5  11        8.94        8.76      9.27 o 
   0   5  11        9.30        6.41     10.44 o 
   1   5  11        1.37        7.97     10.52 o 
 -15   0  12        3.33       -5.46     10.61 o 
 -14   0  12       10.01       16.85     11.12 o 
 -13   0  12       40.72       64.13     15.64 o 
 -12   0  12       31.33       28.30     11.30 o 
 -11   0  12       45.73       65.65     13.92 o 
 -10   0  12      308.83      240.55     19.32 o 
  -9   0  12      515.80      456.67     28.61 o 
  -8   0  12       19.02       21.53     10.91 o 
  -7   0  12       71.02       84.04     15.22 o 
  -6   0  12      517.06      435.58     18.31 o 
  -5   0  12      394.56      442.02     14.93 o 
  -4   0  12      787.10      771.16     22.52 o 
  -3   0  12      248.74      252.61     11.08 o 
  -2   0  12      321.92      359.27     24.18 o 
  -1   0  12        7.65       -0.04      4.48 o 
   0   0  12        4.55       -6.47      4.31 o 
   1   0  12        0.39       -6.18      4.12 o 
   2   0  12      164.04      143.34     12.53 o 
   3   0  12       26.23       29.73     12.71 o 
   4   0  12       82.52      104.38     17.93 o 
   5   0  12      152.99      149.18     15.87 o 
   6   0  12        1.18        3.40     10.76 o 
   7   0  12       11.13       20.23     13.08 o 
   8   0  12      220.78      143.13     17.41 o 
 -15   1  12       14.98       16.68      9.26 o 
 -14   1  12        1.52       -1.66      6.97 o 
 -13   1  12        2.88       -5.75      6.04 o 
 -12   1  12       11.23       -1.22      6.31 o 
 -11   1  12        5.19        1.90      6.03 o 
 -10   1  12       43.95       55.98      9.74 o 
  -9   1  12      125.39      105.07      8.05 o 
  -8   1  12        7.55        8.16      5.21 o 
  -7   1  12     1057.42      997.83     25.88 o 
  -6   1  12      170.92      172.61      7.97 o 
  -5   1  12      110.96      106.59      8.53 o 
  -4   1  12       20.63       16.64      5.27 o 
  -3   1  12        0.31       -5.39      3.59 o 
  -2   1  12      327.83      315.78      9.59 o 
  -1   1  12       88.55      104.81      6.83 o 
   0   1  12      308.29      299.53      9.51 o 
   1   1  12        0.01        0.72      5.51 o 
   2   1  12      173.10      169.56      9.50 o 
   3   1  12       70.17       77.57      9.85 o 
   4   1  12       58.26       77.18      9.91 o 
   5   1  12      156.96      159.43     13.06 o 
   6   1  12       59.49       92.25     14.56 o 
   7   1  12        0.68       -4.22      8.52 o 
   8   1  12        2.52       10.85      9.88 o 
 -14   2  12        0.85       -6.91      7.19 o 
 -13   2  12        1.24       -5.97      7.86 o 
 -12   2  12        1.66       -8.41      5.61 o 
 -11   2  12       52.19       70.14      9.47 o 
 -10   2  12       23.68       24.41      7.26 o 
  -9   2  12       78.64       97.64      9.93 o 
  -8   2  12        3.26        1.84      5.04 o 
  -7   2  12       12.77        6.01      5.04 o 
  -6   2  12        3.98       -1.72      4.53 o 
  -5   2  12      181.12      158.96     12.50 o 
  -4   2  12      193.03      182.62      8.41 o 
  -3   2  12      338.76      354.16     12.15 o 
  -2   2  12       31.23       36.45      6.12 o 
  -1   2  12       10.14       -4.32      7.71 o 
   0   2  12        1.11       -7.45      6.23 o 
   1   2  12      155.94      146.33      9.49 o 
   2   2  12        0.45       -7.16      6.30 o 
   3   2  12       69.32       88.26     10.70 o 
   4   2  12       58.27       93.57     11.13 o 
   5   2  12        9.86        5.38      7.93 o 
   6   2  12       26.70       16.46      8.21 o 
   7   2  12       17.14       14.98      8.42 o 
 -13   3  12        0.29       -9.29      6.19 o 
 -12   3  12       10.61        3.07      7.42 o 
 -11   3  12        7.04        6.00      6.92 o 
 -10   3  12        1.25       -1.78      5.81 o 
  -9   3  12        3.06       -2.34      5.53 o 
  -8   3  12        4.12       -7.04      4.69 o 
  -7   3  12        3.25       -5.71      4.72 o 
  -6   3  12       37.58       39.38      6.74 o 
  -5   3  12        3.90        1.09      5.20 o 
  -4   3  12        4.18       -0.37      7.34 o 
  -3   3  12       29.63       56.75     11.73 o 
  -2   3  12        9.10       10.10     12.25 o 
  -1   3  12       18.13       10.14      9.45 o 
   0   3  12       20.97       54.74     12.31 o 
   1   3  12       17.63       15.98     10.29 o 
   2   3  12       10.07        7.06      9.44 o 
   3   3  12        6.69       -7.87      7.53 o 
   4   3  12        0.13       -8.42      7.03 o 
   5   3  12        1.19      -11.82      7.88 o 
   6   3  12       10.90       -4.22      9.23 o 
 -11   4  12        0.54       -1.95      6.71 o 
 -10   4  12        2.92       -1.74      6.84 o 
  -9   4  12       21.70       18.32      7.04 o 
  -8   4  12        0.93       -5.41      5.31 o 
  -7   4  12        1.03       -5.15      4.81 o 
  -6   4  12       19.33       11.14      6.92 o 
  -5   4  12        4.27       -3.34      7.00 o 
  -4   4  12        2.12      -11.75      7.83 o 
  -3   4  12        0.41       -0.52      8.82 o 
  -2   4  12        0.57      -10.67      7.98 o 
  -1   4  12        8.37        8.89      9.45 o 
   0   4  12        0.89      -11.78      8.04 o 
   1   4  12        1.54      -10.28     13.70 o 
   2   4  12        1.56       -4.32      9.36 o 
   3   4  12        0.33       -6.83     10.29 o 
   4   4  12        8.37        8.59     12.04 o 
  -6   5  12        0.36       -2.66      6.86 o 
  -5   5  12       16.31       17.94      9.50 o 
  -4   5  12        3.34       -0.83      8.27 o 
  -3   5  12        0.02      -10.83      8.48 o 
  -2   5  12       15.57       18.48      9.77 o 
  -1   5  12       10.87        2.64      9.18 o 
 -15   1  13        0.22       -8.43      7.40 o 
 -14   1  13        5.32       -1.32      7.66 o 
 -13   1  13       31.08       33.11     10.02 o 
 -12   1  13       23.14       16.54      7.64 o 
 -11   1  13       15.12       10.63      7.69 o 
 -10   1  13        0.55       -0.46      6.12 o 
  -9   1  13        0.87       -8.22      5.48 o 
  -8   1  13       23.46        7.40      5.85 o 
  -7   1  13      359.58      348.28     16.08 o 
  -6   1  13      221.08      223.59      9.50 o 
  -5   1  13      153.35      146.20      7.66 o 
  -4   1  13       33.35       40.18      6.55 o 
  -3   1  13       34.46       42.02      6.44 o 
  -2   1  13        4.89       -0.90      4.19 o 
  -1   1  13        9.41       10.54      4.69 o 
   0   1  13       12.75        2.63      5.22 o 
   1   1  13       15.05        9.40      6.51 o 
   2   1  13        0.09       -1.91      5.94 o 
   3   1  13        0.46       -0.93      6.05 o 
   4   1  13      144.08      166.46     13.36 o 
   5   1  13        0.32        0.06      8.54 o 
   6   1  13       20.44       24.01     11.23 o 
   7   1  13       29.66       29.90     12.54 o 
 -14   2  13        0.05        1.42      8.91 o 
 -13   2  13        0.74        4.24      8.25 o 
 -12   2  13        0.11       -9.25      6.94 o 
 -11   2  13        0.71       -4.85      5.89 o 
 -10   2  13        5.35        4.70      5.73 o 
  -9   2  13        4.55       -0.33      4.86 o 
  -8   2  13        6.43        6.65      5.10 o 
  -7   2  13        1.50       -0.97      4.59 o 
  -6   2  13        6.01       -5.48      4.47 o 
  -5   2  13        0.10       -3.64      4.59 o 
  -4   2  13      316.78      291.71     11.18 o 
  -3   2  13      186.80      172.63      8.49 o 
  -2   2  13       10.72        8.20      6.38 o 
  -1   2  13       87.06       94.04     13.53 o 
   0   2  13       23.81       26.29      9.65 o 
   1   2  13      138.13      149.71     13.24 o 
   2   2  13       11.28        5.68      7.43 o 
   3   2  13        1.26        1.30      6.89 o 
   4   2  13       15.03        7.16      8.06 o 
   5   2  13       31.51       32.22      9.50 o 
   6   2  13        4.68       -4.16      7.54 o 
 -12   3  13        7.05       -2.01      7.48 o 
 -11   3  13        1.73        0.02      6.59 o 
 -10   3  13        0.08       -0.69      6.20 o 
  -9   3  13        0.04       -2.24      7.13 o 
  -8   3  13        1.65       -4.02      5.59 o 
  -7   3  13       43.21       54.50      7.68 o 
  -6   3  13       13.42       11.92      5.52 o 
  -5   3  13       31.87       44.15      7.60 o 
  -4   3  13       28.76       18.23      6.98 o 
  -3   3  13       48.68       49.20     11.40 o 
  -2   3  13        3.43       -5.42      7.98 o 
  -1   3  13       64.80      104.80     14.44 o 
   0   3  13        0.52       -9.89      8.58 o 
   1   3  13       14.73       11.16     10.61 o 
   2   3  13        1.75       -7.75      9.33 o 
   3   3  13       11.55        9.11     10.03 o 
   4   3  13        8.73       -2.85      9.96 o 
   5   3  13        0.40       -8.85      8.40 o 
 -10   4  13        4.80        3.18      6.42 o 
  -9   4  13       21.13       22.40      8.59 o 
  -8   4  13       20.64       28.83      7.31 o 
  -7   4  13       13.95       22.34      8.11 o 
  -6   4  13        0.04      -11.44      7.63 o 
  -5   4  13        3.07       -0.08      9.41 o 
  -4   4  13        9.57        0.56      9.28 o 
  -3   4  13       12.32        9.11      9.30 o 
  -2   4  13       15.02       24.39     17.04 o 
  -1   4  13       68.57       67.16     13.58 o 
   0   4  13        0.67      -10.71      8.73 o 
   1   4  13       10.76       -0.61     10.02 o 
   2   4  13       56.12       76.01     14.70 o 
 -14   0  14       19.44       11.21     13.32 o 
 -13   0  14        1.37      -10.58      8.67 o 
 -12   0  14        6.99       -4.95     10.87 o 
 -11   0  14       14.98       18.85     11.95 o 
 -10   0  14      326.76      318.07     24.44 o 
  -9   0  14       95.11      152.41     21.03 o 
  -8   0  14        0.15       -7.48      9.48 o 
  -7   0  14        9.14        5.68     10.19 o 
  -6   0  14      477.99      427.44     28.99 o 
  -5   0  14       52.00       69.20     15.66 o 
  -4   0  14      663.02      673.94     26.50 o 
  -3   0  14        4.56        8.90      6.50 o 
  -2   0  14      428.27      483.44     37.85 o 
  -1   0  14       17.18       18.57      6.77 o 
   0   0  14        0.27       -7.54      5.03 o 
   1   0  14        0.69       -7.27      6.78 o 
   2   0  14       35.15       15.68     11.67 o 
   3   0  14       23.97       23.46     13.34 o 
   4   0  14       29.26       43.13     14.98 o 
   5   0  14       26.26       40.88     14.98 o 
   6   0  14       69.00       78.12     19.17 o 
 -14   1  14        9.53        5.57      7.89 o 
 -13   1  14       25.08       35.86     10.00 o 
 -12   1  14        0.43       -7.65      6.04 o 
 -11   1  14        6.81        2.41      6.99 o 
 -10   1  14       58.64       64.72     11.16 o 
  -9   1  14       23.51       29.28      9.00 o 
  -8   1  14        6.21       20.62      8.08 o 
  -7   1  14       14.70        9.25      6.04 o 
  -6   1  14      110.35      139.54     11.57 o 
  -5   1  14       81.86      106.13      9.55 o 
  -4   1  14       10.60        4.39      5.05 o 
  -3   1  14       62.75       69.29     10.40 o 
  -2   1  14      116.94      130.89      8.10 o 
  -1   1  14       91.87      128.93     10.37 o 
   0   1  14      113.21      128.85     10.22 o 
   1   1  14       77.75      133.99     15.55 o 
   2   1  14       18.63       16.72      7.68 o 
   3   1  14       46.35       49.78      9.05 o 
   4   1  14        0.13        2.64      6.90 o 
   5   1  14        1.37        0.47      8.61 o 
   6   1  14       11.59        5.78      9.63 o 
 -13   2  14        0.27       -6.14     10.61 o 
 -12   2  14       13.92       14.71      8.46 o 
 -11   2  14        5.53        3.34     10.18 o 
 -10   2  14        9.61       13.40      7.37 o 
  -9   2  14       24.40       14.83      6.18 o 
  -8   2  14       10.17        4.90      5.53 o 
  -7   2  14       29.49       23.50      6.46 o 
  -6   2  14       16.50       26.07      6.18 o 
  -5   2  14        2.36        5.17      5.45 o 
  -4   2  14        0.10       -1.20      4.78 o 
  -3   2  14        6.49       -0.76      6.40 o 
  -2   2  14       48.49       52.47     12.90 o 
  -1   2  14        1.31       -9.60      8.22 o 
   0   2  14        6.25       11.30      9.59 o 
   1   2  14        5.48       -7.96      8.14 o 
   2   2  14        3.89        4.77      7.86 o 
   3   2  14        7.02        5.47      7.87 o 
   4   2  14        4.65      -10.78      7.18 o 
   5   2  14        5.51        1.89      8.05 o 
 -11   3  14        0.55        3.54      6.55 o 
 -10   3  14        0.03        1.02      6.44 o 
  -9   3  14        2.15       -0.02      6.12 o 
  -8   3  14       30.24       31.84      7.39 o 
  -7   3  14        2.79       -1.88      5.57 o 
  -6   3  14       67.01       71.44      8.58 o 
  -5   3  14        3.01       -5.65      6.00 o 
  -4   3  14       51.31       57.96      9.36 o 
  -3   3  14       11.72        3.17     11.85 o 
  -2   3  14       23.79       28.87     10.59 o 
  -1   3  14       68.18       64.84     13.20 o 
   0   3  14       19.01       27.83     11.76 o 
   1   3  14        1.31      -11.04      8.94 o 
   2   3  14        8.33       -1.45      9.95 o 
   3   3  14        4.22       -6.13     14.63 o 
  -8   4  14        9.58       13.16      8.33 o 
  -7   4  14        0.40        1.95      7.43 o 
  -6   4  14        6.73       -5.45      9.10 o 
  -5   4  14        0.70       -5.23      8.91 o 
  -4   4  14        0.61       -2.56      8.58 o 
  -3   4  14        0.38       -9.47      8.44 o 
  -2   4  14       10.64       19.28     10.96 o 
  -1   4  14        7.60       10.13     10.46 o 
   0   4  14        0.78       -5.98      8.79 o 
 -13   1  15        1.80        1.89      8.04 o 
 -12   1  15        3.47       -2.02      7.31 o 
 -11   1  15        2.32       -5.36      7.71 o 
 -10   1  15        0.45       -0.55      6.65 o 
  -9   1  15        0.26       -0.68      7.24 o 
  -8   1  15       13.60       11.39      7.95 o 
  -7   1  15       16.29       16.08      7.98 o 
  -6   1  15        0.02       -7.55      5.45 o 
  -5   1  15        8.45        5.48      5.25 o 
  -4   1  15       15.99       15.56      6.06 o 
  -3   1  15      123.20      140.55     10.45 o 
  -2   1  15        1.77        3.08      6.67 o 
  -1   1  15       27.82       37.92      8.36 o 
   0   1  15        2.82       -4.19      6.36 o 
   1   1  15        7.53        5.33      6.75 o 
   2   1  15       12.65        6.82      7.17 o 
   3   1  15        3.28       -3.54      6.79 o 
   4   1  15        1.08       -2.69      6.43 o 
 -12   2  15        9.17       -3.13      7.64 o 
 -11   2  15        1.96       -4.81      7.62 o 
 -10   2  15       12.70       15.71      9.00 o 
  -9   2  15       16.22       20.88      8.61 o 
  -8   2  15       11.85       11.36      6.52 o 
  -7   2  15       59.91      108.52     15.45 o 
  -6   2  15       21.16       29.55      6.85 o 
  -5   2  15       66.23       49.30      7.75 o 
  -4   2  15        0.02       -8.18      6.43 o 
  -3   2  15       45.41       49.34      9.34 o 
  -2   2  15       54.05       61.76      9.91 o 
  -1   2  15        6.52        1.26      8.52 o 
   0   2  15       78.15      113.51     15.94 o 
   1   2  15        0.26       -8.46      9.24 o 
   2   2  15       24.57       15.80     10.29 o 
   3   2  15        2.47        5.79     10.96 o 
 -10   3  15        0.56        6.62      7.86 o 
  -9   3  15        3.04        0.13      6.33 o 
  -8   3  15        0.16       -2.21      6.12 o 
  -7   3  15        4.28       10.80      9.15 o 
  -6   3  15       18.68       10.68      8.44 o 
  -5   3  15       11.99       11.94      7.32 o 
  -4   3  15       61.34       77.37     10.88 o 
  -3   3  15       21.14       23.15     11.68 o 
  -2   3  15        8.05       -4.99      9.36 o 
  -1   3  15        7.40       -7.58      9.58 o 
   0   3  15        9.58       16.09     10.54 o 
   1   3  15        3.79      -14.05     10.01 o 
 -12   0  16       51.60       65.52     17.96 o 
 -11   0  16       26.41       22.16     12.69 o 
 -10   0  16       54.19       59.03     15.72 o 
  -9   0  16        2.36        1.97      9.59 o 
  -8   0  16       22.15       37.02     14.34 o 
  -7   0  16        8.30        3.19     10.32 o 
  -6   0  16        5.17       -3.49     10.37 o 
  -5   0  16       38.40       35.83     14.03 o 
  -4   0  16       15.49       11.54     11.08 o 
  -3   0  16        9.07       -3.95     10.28 o 
  -2   0  16        5.58       -1.25      8.11 o 
  -1   0  16       32.00       51.59     10.96 o 
   0   0  16       35.65       22.81     14.41 o 
   1   0  16        8.72      -10.91     10.71 o 
   2   0  16       11.64       14.12     13.18 o 
   3   0  16       21.16       33.57     14.92 o 
 -12   1  16       13.88       23.95     10.08 o 
 -11   1  16       18.99       12.06      9.74 o 
 -10   1  16        3.08        7.13      8.15 o 
  -9   1  16       90.03       98.04     13.65 o 
  -8   1  16       33.50       52.96     11.38 o 
  -7   1  16       46.88       71.55     14.84 o 
  -6   1  16       20.61       38.73     10.25 o 
  -5   1  16       18.73       40.74      9.09 o 
  -4   1  16        7.98        9.31      6.73 o 
  -3   1  16       19.04       17.57      6.61 o 
  -2   1  16        8.89       -1.95      6.88 o 
  -1   1  16       76.78       90.16     10.70 o 
   0   1  16       18.45        7.49     10.42 o 
   1   1  16       30.52       39.09      9.07 o 
   2   1  16        3.58       -1.58      7.55 o 
 -11   2  16       10.85        8.59      9.37 o 
 -10   2  16       31.59       28.58     10.91 o 
  -9   2  16        8.34       -8.97      8.42 o 
  -8   2  16       27.99       31.57     10.65 o 
  -7   2  16        0.00       -8.87      6.14 o 
  -6   2  16        3.22        4.05      6.81 o 
  -5   2  16       72.97       89.95     17.40 o 
  -4   2  16       13.06       10.18      7.71 o 
  -3   2  16       26.15       47.82     10.11 o 
  -2   2  16        1.42      -11.30      7.54 o 
  -1   2  16        6.68        3.88      9.35 o 
   0   2  16        6.37      -10.68      9.53 o 
   1   2  16        3.19       -5.80      9.06 o 
  -8   3  16        2.53       -5.69      6.62 o 
  -7   3  16        2.70       -6.02     10.46 o 
  -6   3  16        1.26      -10.27      7.41 o 
  -5   3  16       14.32       20.40      8.63 o 
  -4   3  16        0.00        1.34     10.17 o 
  -3   3  16       22.10       15.90     10.13 o 
  -2   3  16        9.79       -9.61      9.64 o 
 -11   1  17        4.68        6.60      8.92 o 
 -10   1  17       15.42        9.86      9.42 o 
  -9   1  17        7.95       -1.76      8.69 o 
  -8   1  17        0.76       -0.92      8.06 o 
  -7   1  17        0.65        2.86      8.27 o 
  -6   1  17       17.82       15.22      9.35 o 
  -5   1  17        0.15        0.49      8.76 o 
  -4   1  17        0.03       -7.81      6.76 o 
  -3   1  17        1.41       -6.96      8.86 o 
  -2   1  17        1.71       -6.26      7.02 o 
  -1   1  17        1.11       -4.15      8.48 o 
   0   1  17        2.91        1.65      9.48 o 
  -9   2  17        0.41      -11.69      8.63 o 
  -8   2  17       25.23       22.32     10.09 o 
  -7   2  17        8.67       -3.09      7.09 o 
  -6   2  17       36.63       31.30     12.86 o 
  -5   2  17        1.43      -10.99      7.33 o 
  -4   2  17        0.16       -0.47      7.57 o 
  -3   2  17        3.90       -1.81      7.34 o 
  -2   2  17       25.04        7.52     10.51 o 
  -1   2  17        0.24      -12.18      9.75 o 
  -9   0  18       35.02       37.23     15.50 o 
  -8   0  18        7.69       -1.78     11.69 o 
  -7   0  18       18.95       51.53     17.76 o 
  -6   0  18       36.56       37.97     15.74 o 
  -5   0  18       15.07       24.53     15.31 o 
  -4   0  18       53.94       78.44     20.52 o 
  -3   0  18       43.80       76.81     20.15 o 
  -8   1  18       14.85        4.46      9.34 o 
  -7   1  18       80.75      134.28     17.37 o 
  -6   1  18        2.50       -3.04      9.81 o 
  -5   1  18       21.12       17.41     10.64 o 
  -4   1  18        4.59       19.54     15.92 o 
  -3   1  18        2.03        4.48     10.26 o 
                                                 
